# Supplementary material for: Tuning phenylalanine fluorination to assess aromatic contributions to protein function and stability in cells
Source: Nat Commun. 2023 Jan 4;14:59. doi: 10.1038/s41467-022-35761-w (PMC9813137; doi:10.1038/s41467-022-35761-w)
Supplement: Supplementary file 4 — Source Data [file 41467_2022_35761_MOESM4_ESM.xlsx]

## Sheet: Figure 2D
															Non-normalized fluorescence and bacteria OD
		4-Me-2,3-difluoroPhe				4-Me-2,3,5,6-tetrafluoroPhe				pentafluoroPhe						1	2	3	4	5	6	7	8	9	10	11	12				1	2	3	4	5	6	7	8	9	10	11	12
		0	0.1	0.5	1	0	0.1	0.5	1	0	0.1	0.5	1		A	0.681	0.618	0.567	0.565	0.587	0.565	0.464	0.354	0.616	0.611	0.543	0.525	600		A	6.81	6.18	5.67	5.65	5.87	5.65	4.64	3.54	6.16	6.11	5.43	5.25
	D6	72.8341	471.197	1485.71	2251.33	81.0903	2964.25	6325.86	5706.21	77.9221	986.579	4627.62	5598.48		B	0.441	0.507	0.541	0.619	0.542	0.52	0.522	0.496	0.57	0.593	0.473	0.537	600		B	4.41	5.07	5.41	6.19	5.42	5.2	5.22	4.96	5.7	5.93	4.73	5.37
	C10	94.3311	376.331	1392.24	1746.04	66.4207	1973.85	5544.83	5110.48	65.9649	816.863	4082.03	4376.91		C	0.551	0.525	0.483	0.499	0.339	0.552	0.457	0.421	0.499	0.501	0.27	0.431	600		C	5.51	5.25	4.83	4.99	3.39	5.52	4.57	4.21	4.99	5.01	2.7	4.31
N=1	A12	4701.27	371.048	982.195	1207.21	9.43953	1665.22	1723.41	2793.35	83.3667	1833.13	3477.04	5908.12		D	0.595	0.581	0.535	0.387	0.583	0.308	0.356	0.251	0.587	0.461	0.528	0.459	600	N=1	D	5.95	5.81	5.35	3.87	5.83	3.08	3.56	2.51	5.87	4.61	5.28	4.59
	C4	143.193	1463.68	4586.17	5283.72	148.199	49.3506	6117.98	6449.4	140.375	5543.6	4653.03	5401.31		E	0.561	0.549	0.508	0.524	0.554	0.492	0.495	0.463	0.523	0.53	0.452	0.522	600		E	5.61	5.49	5.08	5.24	5.54	4.92	4.95	4.63	5.23	5.3	4.52	5.22
	D7	44.9198	61.9308	91.3386	110.687	5244.04	140.65	564.848	743.844	48.1836	94.3396	376.991	449.042		F	0.54	0.501	0.401	0.379	0.428	0.371	0.351	0.34	0.425	0.445	0.704	0.344	600		F	5.4	5.01	4.01	3.79	4.28	3.71	3.51	3.4	4.25	4.45	7.04	3.44
	B5	702.963	1583.23	2281.3	3255.94	955.14	1857.68	2727.07	3164.71	845.176	2143.82	2010.23	3697.67		G	0.544	0.547	0.507	0.488	0.516	0.472	0.513	0.507	0.558	0.565	0.495	0.488	600		G	5.44	5.47	5.07	4.88	5.16	4.72	5.13	5.07	5.58	5.65	4.95	4.88
	B6	73.5294	76.7824	104.142	122.951	73.6434	541.525	2506.82	4362.92	73.1183	309.381	1812.53	3259.84		H	0.415	0.454	0.31	0.305	0.411	0.339	0.32	0.369	0.543	0.417	0.419	0.374	600		H	4.15	4.54	3.1	3.05	4.11	3.39	3.2	3.69	5.43	4.17	4.19	3.74
	A11	71.3253	153.304	498.065	681.967	65.2068	746.903	2187.5	2261.25	4964.27	515.108	1696.42	1744.39
																1	2	3	4	5	6	7	8	9	10	11	12				1	2	3	4	5	6	7	8	9	10	11	12
		4-Me-2,3-difluoroPhe				4-Me-2,3,5,6-tetrafluoroPhe				pentafluoroPhe					A	0.553	0.549	0.519	0.502	0.557	0.506	0.535	0.36	0.535	0.53	0.532	0.498	600		A	5.53	5.49	5.19	5.02	5.57	5.06	5.35	3.6	5.35	5.3	5.32	4.98
		0	0.1	0.5	1	0	0.1	0.5	1	0	0.1	0.5	1		B	0.451	0.557	0.586	0.482	0.568	0.375	0.655	0.414	0.498	0.517	0.616	0.699	600		B	4.51	5.57	5.86	4.82	5.68	3.75	6.55	4.14	4.98	5.17	6.16	6.99
	D6	78.8427	485.246	1539.11	2568.13	82.5853	2667.98	5511.78	5815.56	91.9626	820.377	3609.02	6067.47		C	0.511	0.543	0.546	0.499	0.304	0.547	0.458	0.448	0.527	0.413	0.484	0.433	600	N=2	C	5.11	5.43	5.46	4.99	3.04	5.47	4.58	4.48	5.27	4.13	4.84	4.33
	C10	78.9357	440.215	1415.7	2306.22	83.0986	887.467	4826.87	5976.81	99.5984	579.497	3275.97	3690.41		D	0.552	0.505	0.566	0.383	0.562	0.488	0.371	0.273	0.579	0.433	0.556	0.414	600		D	5.52	5.05	5.66	3.83	5.62	4.88	3.71	2.73	5.79	4.33	5.56	4.14
N=2	A12	4554.99	293.923	796.337	1264.13	10.5263	472.395	2030.57	2758.93	95.6357	2561.74	5145.45	5778.29		E	0.546	0.553	0.551	0.516	0.551	0.527	0.577	0.471	0.536	0.569	0.516	0.583	600		E	5.46	5.53	5.51	5.16	5.51	5.27	5.77	4.71	5.36	5.69	5.16	5.83
	C4	147.101	1639.6	4020.49	5127.94	138.79	1962.3	5425.34	5331.87	157.513	5292.38	4424.46	5150.72		F	0.457	0.42	0.611	0.36	0.459	0.418	0.367	0.354	0.497	0.435	0.348	0.386	600		F	4.57	4.2	6.11	3.6	4.59	4.18	3.67	3.54	4.97	4.35	3.48	3.86
	D7	45.4212	53.5262	79.8548	112.403	4926.32	196.584	607.279	766.03	47.0149	57.645	237.984	273.07		G	0.57	0.571	0.457	0.515	0.601	0.548	0.568	0.496	0.524	0.554	0.555	0.517	600		G	5.7	5.71	4.57	5.15	6.01	5.48	5.68	4.96	5.24	5.54	5.55	5.17
	B5	789.497	1672.38	1724.39	2908.89	841.83	1440.19	2559.13	2725.42	663.984	2166.44	4163.22	3559.59		H	0.443	0.372	0.594	0.339	0.417	0.385	0.392	0.302	0.515	0.402	0.431	0.406	600		H	4.43	3.72	5.94	3.39	4.17	3.85	3.92	3.02	5.15	4.02	4.31	4.06
	B6	68.7719	71.4536	125.164	118.835	68.5524	338.686	2312.68	4222.58	86.2595	242.599	1668.47	3064.6
	A11	62.3025	161.29	219.529	481.416	65.2278	514.286	1870.41	3397.35	5205.44	297.512	1277.03	1931.03			1	2	3	4	5	6	7	8	9	10	11	12				1	2	3	4	5	6	7	8	9	10	11	12
															A	124	728	2106	3180	119	4187	7338	5050	120	1507	6282	7348	485/20,528/20		A	496	2912	8424	12720	476	16748	29352	20200	480	6028	25128	29392			72.8341	471.197	1485.71	2251.33	81.0903
															B	104	477	1883	2702	90	2566	7236	6337	94	1211	4827	5876	485/20,528/20		B	416	1908	7532	10808	360	10264	28944	25348	376	4844	19308	23504			94.3311	376.331	1392.24	1746.04	66.4207
		Internal WT GFP control													C	6476	487	1186	1506	8	2298	1969	2940	104	2296	2347	6366	485/20,528/20	N=1	C	25904	1948	4744	6024	32	9192	7876	11760	416	9184	9388	25464			4701.27	371.048	982.195	1207.21	9.43953
															D	213	2126	6134	5112	216	38	5445	4047	206	6389	6142	6198	485/20,528/20		D	852	8504	24536	20448	864	152	21780	16188	824	25556	24568	24792		N=1	143.193	1463.68	4586.17	5283.72	148.199
															E	63	85	116	145	7263	173	699	861	63	125	426	586	485/20,528/20		E	252	340	464	580	29052	692	2796	3444	252	500	1704	2344			44.9198	61.9308	91.3386	110.687	5244.04
															F	949	1983	2287	3085	1022	1723	2393	2690	898	2385	3538	3180	485/20,528/20		F	3796	7932	9148	12340	4088	6892	9572	10760	3592	9540	14152	12720			702.963	1583.23	2281.3	3255.94	955.14
															G	100	105	132	150	95	639	3215	5530	102	437	2243	3977	485/20,528/20		G	400	420	528	600	380	2556	12860	22120	408	1748	8972	15908			73.5294	76.7824	104.142	122.951	73.6434
															H	74	174	386	520	67	633	1750	2086	6739	537	1777	1631	485/20,528/20		H	296	696	1544	2080	268	2532	7000	8344	26956	2148	7108	6524			71.3253	153.304	498.065	681.967	65.2068
																1	2	3	4	5	6	7	8	9	10	11	12				1	2	3	4	5	6	7	8	9	10	11	12
															A	109	666	1997	3223	115	3375	7372	5234	123	1087	4800	7554	485/20,528/20		A	436	2664	7988	12892	460	13500	29488	20936	492	4348	19200	30216			78.8427	485.246	1539.11	2568.13	82.5853
															B	89	613	2074	2779	118	832	7904	6186	124	749	5045	6449	485/20,528/20		B	356	2452	8296	11116	472	3328	31616	24744	496	2996	20180	25796			78.9357	440.215	1415.7	2306.22	83.0986
															C	5819	399	1087	1577	8	646	2325	3090	126	2645	6226	6255	485/20,528/20	N=2	C	23276	1596	4348	6308	32	2584	9300	12360	504	10580	24904	25020			4554.99	293.923	796.337	1264.13	10.5263
															D	203	2070	5689	4910	195	2394	5032	3639	228	5729	6150	5331	485/20,528/20		D	812	8280	22756	19640	780	9576	20128	14556	912	22916	24600	21324		N=2	147.101	1639.6	4020.49	5127.94	138.79
															E	62	74	110	145	6786	259	876	902	63	82	307	398	485/20,528/20		E	248	296	440	580	27144	1036	3504	3608	252	328	1228	1592			45.4212	53.5262	79.8548	112.403	4926.32
															F	902	1756	2634	2618	966	1505	2348	2412	825	2356	3622	3435	485/20,528/20		F	3608	7024	10536	10472	3864	6020	9392	9648	3300	9424	14488	13740			789.497	1672.38	1724.39	2908.89	841.83
															G	98	102	143	153	103	464	3284	5236	113	336	2315	3961	485/20,528/20		G	392	408	572	612	412	1856	13136	20944	452	1344	9260	15844			68.7719	71.4536	125.164	118.835	68.5524
															H	69	150	326	408	68	495	1833	2565	6702	299	1376	1960	485/20,528/20		H	276	600	1304	1632	272	1980	7332	10260	26808	1196	5504	7840			62.3025	161.29	219.529	481.416	65.2278
																1	2	3	4	5	6	7	8	9	10	11	12
															A	72.8341	471.197	1485.71	2251.33	81.0903	2964.25	6325.86	5706.21	77.9221	986.579	4627.62	5598.48
															B	94.3311	376.331	1392.24	1746.04	66.4207	1973.85	5544.83	5110.48	65.9649	816.863	4082.03	4376.91
															C	4701.27	371.048	982.195	1207.21	9.43953	1665.22	1723.41	2793.35	83.3667	1833.13	3477.04	5908.12
															D	143.193	1463.68	4586.17	5283.72	148.199	49.3506	6117.98	6449.4	140.375	5543.6	4653.03	5401.31
															E	44.9198	61.9308	91.3386	110.687	5244.04	140.65	564.848	743.844	48.1836	94.3396	376.991	449.042
															F	702.963	1583.23	2281.3	3255.94	955.14	1857.68	2727.07	3164.71	845.176	2143.82	2010.23	3697.67
															G	73.5294	76.7824	104.142	122.951	73.6434	541.525	2506.82	4362.92	73.1183	309.381	1812.53	3259.84
															H	71.3253	153.304	498.065	681.967	65.2068	746.903	2187.5	2261.25	4964.27	515.108	1696.42	1744.39
																1	2	3	4	5	6	7	8	9	10	11	12
															A	78.8427	485.246	1539.11	2568.13	82.5853	2667.98	5511.78	5815.56	91.9626	820.377	3609.02	6067.47
															B	78.9357	440.215	1415.7	2306.22	83.0986	887.467	4826.87	5976.81	99.5984	579.497	3275.97	3690.41
															C	4554.99	293.923	796.337	1264.13	10.5263	472.395	2030.57	2758.93	95.6357	2561.74	5145.45	5778.29
															D	147.101	1639.6	4020.49	5127.94	138.79	1962.3	5425.34	5331.87	157.513	5292.38	4424.46	5150.72
															E	45.4212	53.5262	79.8548	112.403	4926.32	196.584	607.279	766.03	47.0149	57.645	237.984	273.07
															F	789.497	1672.38	1724.39	2908.89	841.83	1440.19	2559.13	2725.42	663.984	2166.44	4163.22	3559.59
															G	68.7719	71.4536	125.164	118.835	68.5524	338.686	2312.68	4222.58	86.2595	242.599	1668.47	3064.6
															H	62.3025	161.29	219.529	481.416	65.2278	514.286	1870.41	3397.35	5205.44	297.512	1277.03	1931.03
[truncated: 7 more columns]

## Sheet: Figure 3B
	A12					B5					C4					D6
-ncAA	115.789	117.757	114	150		1368.49	1224.69	457	449		171.546	157.454	167	172		63.9138	75.6567	138	127
2-monofluoro-Phe	798.272	1101.51	836	927		3845.63	4395.1	3876	4146		558.945	614.716	716	808		186.73	150.207	367	304
4-monofluoro-Phe	208.602	221.429	54	61		1680	2109.42	554	919		191.083	160.352	241	93		89.3733	72.2986	60	55
2,4-difluoro-Phe	2080.76	2562.96	2653	2987		4532.98	5688.16	8381	7921		1603.09	1432.13	3358	2397		491.429	378.151	972	1258
2,5-difluoro-Phe			955	1969				1083	1054				728	851				626	688
2,6-difluoro-Phe	2010.57	1385.13	2800	3086		4329.98	3575.8	4514	5205		1741.73	185.185	2738	3108		1387.8	65.5738	3278	2975
3,5-difluoro-Phe	785.965	549.175	326	343		2240.15	1651.28	533	744		281.564	263.032	315	348		113.262	105.373	182	205
3,4,5-trifluoro-Phe	1267.21	930.249	611	1427		1082.04	2763.01	869	976		298.755	391.594	755	889		130.827	216.514	293	376
2,3,6-trifluoro-Phe			2641	3225				2496	3538				6513	9416				10723	8075
2,3,4,5-tetrafluoro-Phe			804	5469				2526	5995				1023	2931				848	1682
2,3,5,6-tetrafluoro-Phe			3319	4031				2607	2188				6669	5627				5999	6123
4-Me-2,3,5,6-tetrafluoro-Phe	2729.31	1581.64				5188.89	5667.49				4754.57	3770.86				5094.88	4795.99
pentafluoro-Phe	2285.59	2487.78	6096	5912		7104.07	3166.6	11132	9022		5229.51	5436.8	12782	9108		8584.09	9615	8736	7069

## Sheet: Figure 4
WT				D6 penta				B5 penta				D6 2,3,5,6				B5 2,3,5,6 tetra				D6 2,3,6 (MARCUS and RICK)				B5 2,3,6				D6 2,6				B5 2,6-di				B5 2-mono
	500	0			500	0			500	0			500	0			500	0			500	0			500	0			500	0			500	0			500	0
	728	0			732	0			732	0			750	0			750	0			3652	0			3976	0			2524	0			2140	0			866	0
	730	400705			734	125303			734	284145			757	0			757	0			3653	0			3977	40421			2526	23035			2146	0			873	0
	734	0			738	0			738	0			842	0			793	0			3654	389838			3980	0			2530	0			2537	0			1538	0
	1426	0			2606	0			2325	0			849	0			800	0			3655	705758			4638	0			2773	0			2541	20301			1542	0
	1427	547505			2608	597407			2331	0			993	0			842	0			3656	518209			4641	26765			2775	7196			2544	0			1544	0
	1429	0			2609	158757			2528	0			995	445412			849	0			3657	140262			4644	0			2780	0			5544	0			2523	0
	1503	0			2610	0			2531	0			1000	0			927	0			3661	301226			5586	0			2965	0			5546	27840			2524	11582
	1504	436599			3087	0			2606	0			1030	0			928	1110709			3662	0			5592	0			2966	44267			5547	45311			2528	0
	1506	0			3092	0			2608	1180080			1031	277947			933	0			4081	0			5935	0			2967	24690			5548	41971			4516	0
	2606	0			5404	0			2609	292320			1032	514925			1361	0			4082	1175905			5936	24061			2969	9018			5549	11731			4517	299563
	2608	2025238			5405	62062			2610	0			1036	0			1364	0			4083	840612			5937	47089			2970	0			5550	0			4518	510450
	2609	535058			5407	0			3087	0			1070	0			1431	0			4084	0			5938	24457			3980	0			5552	0			4519	0
	2610	0			5560	0			3092	0			1076	0			1434	0			4654	0			5940	0			3984	0			5555	10631			5365	0
	2628	0			5562	277549			5080	0			1113	0			1509	0			4659	0			6726	0			4642	0			5556	0			5367	275777
	2629	53886			5563	276271			5082	443269			1119	0			1510	636393			5584	0			6728	464971			4646	0			5584	0			5368	296088
	2631	0			5564	371527			5084	0			1361	0			1512	0			5587	5094			6729	1052255			4745	0			5587	8852			5369	472006
	2956	0			5565	414555			5404	0			1364	0			1595	0			5588	0			6730	1576157			4746	20747			5589	0			5371	188892
	2957	15456			5566	271303			5407	0			1431	0			1596	895419			7915	0			6731	931162			4748	0			6726	0			5372	293084
	2958	122136			5567	186266			5560	0			1434	0			1598	0			7916	29394			6732	0			5070	0			6728	629109			5373	0
	2960	0			5568	182269			5562	509381			4752	0			2969	0			7918	0			6733	0			5072	341095			6729	1098014			5544	0
	4731	0			5569	125400			5563	481899			4753	28584			2970	15402			9308	0			7169	0			5074	0			6730	1124859			5546	24860
	4732	40950			5570	0			5564	703893			4754	40870			2971	71474			9309	0			7170	585587			5554	0			6731	714310			5549	0
	4734	0			14039	0			5565	819126			4755	39998			2973	0			9311	0			7171	930196			5556	8649			6733	0			5550	0
	5058	0			14040	127782			5566	528449			4757	0			4752	0			9314	332960			7172	927518			5557	14846			7908	0			5553	6834
	5059	723699			14041	137557			5567	336473			5399	0			4753	33258			9317	763867			7173	696135			5559	0			7910	15157			5554	8496
	5060	636665			14042	0			5568	323337			5400	115809			4756	0			9318	1414320			7174	395651			5566	0			7911	15779			5556	0
	5061	0			23761	0			5569	218287			5402	0			5076	0			9319	1518695			7175	198141			5567	8258			7912	0			5567	0
	5575	0			23763	283977			5570	0			5590	0			5078	589526			9320	376999			7176	0			5568	11793			11862	0			5570	0
	5578	540890			23764	216130			6729	0			5592	0			5079	736501			9321	214925			7914	0			5570	0			11863	0			6726	0
	5579	493791			23765	201967			6730	423121			5593	12877			5081	0			9322	351331			7916	17472			6936	0			11864	34013			6728	471436
	5580	591305			23767	0			6731	608050			5594	0			7977	0			9323	464838			7917	12942			6937	20158			11865	133561			6729	1160114
	5582	0			23769	216460			6732	567624			5596	0			7981	16966			9325	0			7919	0			6941	0			11866	135683			6730	1426525
	5767	0			23770	261434			6733	390489			8294	0			7982	0			23718	0			9012	0			11863	0			11867	46941			6731	930006
	5768	661272			23771	265397			6740	0			8296	485845			8967	0			23719	698753			9014	388847			11865	54282			11868	25340			6732	0
	5770	540502			23772	249179			6977	0			8297	466058			8969	996605			23720	798683			9015	346641			11866	57746			11870	0			6733	0
	5771	827514			23773	218374			6983	0			8298	0			8970	1479684			23721	898613			9016	0			11868	0			13913	0			9001	0
	5772	0			23774	162751			7017	0			8967	0			8971	830958			23722	911745			9241	0			13257	0			13914	35237			9002	352330
	9239	0			23775	112857			7020	22415			8969	752578			8972	928698			23723	868727			9242	19980			13258	0			13915	40968			9003	488179
	9246	155249			23776	138836			7021	25373			8970	1347270			8973	803209			23724	825709			9244	0			13259	514770			13916	54992			9005	0
	9247	116375			23777	351942			7022	0			8971	1315681			8974	548014			23725	715396			9278	0			13260	471701			13919	36834			9250	0
	9248	102013			23778	591312			8973	0			8972	831087			8976	0			23726	589009			9279	45985			13261	170088			13920	52797			9255	21110
	9251	0			23779	1100279			8975	376372			8973	661395			9297	0			23727	463600			9280	65493			13262	0			13921	78405			9256	0
	9267	0			23780	1787919			8976	952125			8974	432815			9299	354777			23728	473077			9281	62232			13271	0			13922	19632			9656	0
	9269	798626			23781	2792305			8977	663637			8976	0			9300	396043			23740	586798			9286	0			13454	0			13929	0			9657	370031
	9270	887948			23782	5046880			8978	473313			9297	0			9301	401378			23741	597407			9637	0			13455	382934			23700	0			9658	678109
	9271	797939			23783	7512038			8979	0			9298	174694			9309	0			23742	764152			9652	0			13456	752501			23706	0			9659	571096
	9272	876373			23784	8986918			10464	0			9299	201317			13971	0			23743	930898			13183	0			13457	1097280			23708	0			9661	0
	9273	1079503			23785	9241406			10465	320997			9300	203171			13972	19737			23744	1076326			13184	292600			13458	1392452			23709	324475			13483	0
	9274	1422417			23786	7549931			10466	637982			9308	0			13973	20208			23745	2655343			13188	432999			13459	1495664			23710	366101			13484	221005
	9275	1409438			23787	6610563			10467	888839			9318	0			13974	21865			23746	4849938			13189	510312			13460	1430819			23711	407726			13485	323777
	9276	1157316			23788	4866841			10468	1050012			9322	18299			13975	29243			23747	6639167			13190	677991			13461	1156225			23712	427896			13486	308068
	9277	804603			23789	2468264			10469	1069370			9323	34529			13976	46274			23748	7263726			13191	583007			13462	805307			23713	372874			13487	0
	9278	617621			23790	881065			10470	920679			9324	24852			13977	60864			23749	7348227			13192	396239			13463	486113			23714	530924			13916	0
	9279	548329			23791	696189			10471	706156			9325	17217			13978	49568			23750	6894265			13193	292683			13465	0			23715	871368			13917	16259
	9280	576559			23792	538762			10473	0			9328	0			13979	28079			23751	6024216			13194	309330			13872	0			23716	922766			13918	16621
	9281	504226			23793	404836			14033	0			13930	0			13980	32300			23752	4094826			13195	437647			13873	46328			23717	605164			13919	14272
	9283	0			23794	270910			14039	40306			13931	355815			13981	33736			23753	978624			13196	619686			13874	48175			23718	560368			13921	15498
	11829	0			23795	237304			14040	56561			13932	216552			13983	0			23754	0			13197	727713			13881	0			23719	455595			13922	22014
	11831	131589			23796	243764			14041	57854			13941	246605			13986	13798			23755	0			13198	667084			14013	0			23720	376203			13923	19233
	11833	0			23797	250223			14043	0			13942	364964			13987	12498			23773	243081			13199	593392			14016	0			23721	165877			13929	0
	13458	0			23798	346287			23761	0			13943	425212			13992	0			23774	231088			13200	511083			23706	0			23724	221376			23683	0
	13459	744005			23799	462743			23763	950207			13944	394928			23742	0			23775	235960			13201	402741			23708	0			23725	312853			23690	0
	13460	1015330			23800	579200			23764	704271			13945	264474			23743	313537			23776	240832			13202	0			23709	410465			23726	1184034			23695	0
	13461	844519			23801	678151			23765	940165			13949	267694			23744	331407			23778	0			13930	0			23710	466067			23727	1988494			23697	575577
	13462	0			23802	775469			23766	341524			13958	0			23745	773080			26529	0			13934	0			23711	1262426			23728	5668399			23698	1254076
	13853	0			23803	871624			23767	378292			13970	0			23746	865301			26530	378790			13938	58070			23712	1737471			23729	7819840			23699	1326249
	13858	83882			23804	889347			23768	374479			13972	10961			23747	956866			26531	1124225			13939	65308			23713	2097654			23730	9496170			23700	1295991
	13859	97694			23805	907070			23769	334594			13973	10777			23748	1038063			26532	2245566			13941	18901			23714	2891582			23731	10120818			23701	1148036
	13860	116197			23806	914571			23770	294708			13974	14152			23749	993279			26533	3852766			13948	0			23715	3304271			23732	7985012			23702	982476
	13861	129746			23807	843097			23771	271875			13975	25038			23750	960373			26534	4482584			14353	0			23716	3336872			23733	6899399			23703	555330
	13862	111568			23808	771623			23772	271702			13976	39912			23751	958975			26535	5623840			14355	434499			23717	2790474			23734	5774392			23704	22644
	13864	0			23809	690759			23773	0			13977	37250			23752	998282			26536	5754150			14356	490670			23718	2430847			23735	2509197			23706	295404
	14400	0			23810	575533			23774	16593			13978	29073			23753	468822			26537	5561424			14357	451690			23719	1850564			23736	0			23707	294517
	14401	753334			23813	0			23776	271009			13979	32948			23754	496923			26538	4671738			14358	379382			23720	1289589			23737	0			23708	461524
	14402	904030			26534	0			23777	274970			13980	27833			23755	465449			26539	3475333			14359	306689			23721	949350			23760	0			23709	2134060
	14403	782566			26536	129322			23778	292819			13981	16175			23756	416201			26540	2599713			14360	233923			23722	359560			23764	0			23710	5474911
	14405	0			26537	134269			23779	491767			13982	0			23757	445077			26541	923633			14361	215337			23723	357127			26270	0			23711	8133209
	14457	0			26555	0			23780	2424466			14353	0			23759	575251			26542	341760			14362	202045			23724	364844			26271	315228			23712	9702854
	14459	788776			26560	0			23781	4750709			14363	454463			23760	1616767			26543	0			14371	480840			23725	609533			26272	455800			23713	10184475
	14460	1017941			26562	165646			23782	10383197			14364	479578			23761	2208799			27752	0			14372	562964			23726	1796931			26273	596372			23714	9812022
	14461	873945			26563	225392			23783	15144197			14365	484354			23762	5099602			27753	301860			14373	688553			23727	2439590			26274	712106			23715	7184113
	14462	0			26564	285138			23784	18468640			14366	461794			23763	14870767			27754	754084			14374	674526			23728	7021015			26275	740795			23716	4540108
	23634	0			26565	348714			23785	19729028			14367	352947			23764	24098669			27755	1392059			14375	582171			23729	10584693			26276	769484			23717	1753311
	23638	0			26566	700984			23786	19046421			14368	279077			23765	31793107			27756	2105111			14376	415711			23730	12715618			26277	763141			23718	1035931
	23640	897626			26567	2100248			23787	16794848			14369	272920			23766	36584673			27757	2819764			14377	223295			23731	13683995			26278	634029			23719	18798
	23641	1026475			26568	4267279			23788	12485413			14370	323382			23767	38632977			27758	3528647			14378	0			23732	13214748			26279	504916			23720	0
	23642	1551262			26569	6639311			23789	6568044			14371	445729			23768	37149358			27759	4009190			23718	0			23733	11363271			26281	0			23721	0
	23643	1643500			26570	8522760			23790	2655711			14372	515422			23769	32080405			27760	4462786			23719	1655224			23734	9705625			26480	0			23743	0
	23644	1634662			26571	9638041			23791	2145916			14373	540371			23770	22105771			27761	5171115			23720	1782612			23735	5953109			26482	311777			26461	0
	23645	1488377			26572	10183414			23792	1348119			14374	460099			23771	13355321			27762	6669277			23721	1910001			23736	2500461			26483	274316			26462	0
	23646	1229993			26573	9778469			23793	699556			14375	320795			23772	5338565			27763	7877013			23722	1887227			23737	2038685			26484	236855			26464	213096
	23647	1078257			26574	8672135			23794	417075			14376	0			23773	3039330			27764	10368532			23723	1767313			23738	876198			26485	202074			26465	210302
	23648	557961			26575	6654709			23795	367260			23737	0			23774	1363465			27765	13407242			23724	1647398			23739	629193			26486	204971			26476	179567
	23654	1535614			26576	3817167			23796	410367			23739	1443093			23775	1105551			27766	17386911			23725	1547334			23747	774285			26511	0			26477	176773
	23655	2098492			26577	2141751			23797	453475			23740	1398075			23776	847636			27767	23867085			23726	1452010			23748	788285			26512	280272			26478	181286
	23656	4355547			26578	754971			23798	679971			23741	1354980			23777	618539			27768	36254392			23727	1536376			23749	821274			26513	1857158			26479	205921
	23657	6139329			26579	103063			23799	948205			23742	1577049			23778	612079			27769	48844599			23728	1646702			23750	854263			26514	3368462			26480	750530
	23658	12635121			26580	86155			23800	1216439			23743	1799118			23782	586239			27770	64338294			23729	1757029			23751	471455			26515	7261262			26481	768240
	23659	17540420			26581	74255			23801	1423055			23744	2032035			23783	643163			27771	85238391			23730	1768263			23752	409606			26516	9827023			26482	753471
	23660	26403923			26582	65197			23802	1623917			23745	2659700			23784	838178			27772	106999415			23731	1730739			23753	347757			26517	11500082			26483	594933
	23661	30160313			26583	72498			23803	1822043			23746	3019599			23785	1033194			27773	132119421			23732	1613896			23755	0			26518	11774239			26484	577536
	23662	31194984			26584	82376			23804	1835501			23747	3263777			23786	1236411			27774	159356194			23733	1413541			26075	0			26519	11301258			26485	166376
	23663	29216069			26585	107093			23805	1848959			23748	3325119			23787	1451209			27775	187450487			23734	1194550			26103	340099			26520	10144364			26486	186660
	23664	23066179			26586	130930			23806	1841580			23749	3275443			23788	1666006			27776	216269633			23735	805551			26104	298415			26521	8264331			26493	120705
	23665	16069952			26587	149698			23807	1996808			23750	3328015			23789	1785489			27777	244321255			23736	647874			26105	0			26522	3863034			26494	1307273
	23666	8599290			26588	165246			23808	1825288			23751	3074577			23790	1815066			27778	271349062			23737	511109			26480	0			26523	1620985			26495	2930539
	23667	4893784			26589	162249			23809	1638769			23752	2897208			23791	1844642			27779	296373627			23738	374345			26482	212228			26524	381282			26496	5906375
	23668	2736210			26590	157450			23810	1404965			23753	2106709			23792	1762668			27780	314419043			23739	433974			26483	218643			26526	0			26497	9255659
	23669	1527806			26591	142276			23812	0			23754	1878504			23798	0			27781	328194514			23740	540512			26505	254837			26909	0			26498	11922734
	23670	1307529			26592	196661			23813	0			23755	1606661			26516	0			27782	336084893			23741	648724			26506	217774			26910	296802			26499	13541022
	23671	739481			26593	107656			26535	0			23756	1543939			26533	0			27783	332407623			23742	1008398			26507	218605			26911	336926			26500	13728503
	23672	905333			26594	0			26555	0			23757	1552646			26534	291591			27784	320226801			23743	1349764			26508	261520			26912	377050			26501	12945826
	23673	1605302			26595	0			26557	0			23758	1287880			26535	288926			27785	304138733			23744	2608174			26511	0			26913	410234			26502	11590199
	23674	1715413			26902	0			26558	274557			23759	1530515			26536	285161			27786	281907211			23745	3746796			26512	404657			26914	419093			26503	6883472
	23675	1979389			26917	0			26559	362343			23760	2390690			26537	275057			27787	255209873			23746	6681910			26513	2753017			26915	427952			26504	4616380
	23676	2137852			26919	87010			26560	450128			23761	3883391			26538	261496			27788	227685575			23747	9051625			26514	4733062			26916	443034			26505	1870844
	23677	1972111			26920	91415			26561	537914			23762	6029453			26539	228026			27789	199597414			23748	10257176			26515	9853774			26917	479928			26506	637448
	23678	1798443			26921	101409			26562	654920			23763	13432190			26540	200709			27790	171328426			23749	10663607			26516	13220191			26918	516822			26507	126229
	23679	1683534			26922	333203			26563	781205			23764	20314690			26547	0			27791	144124889			23750	9827981			26517	15179327			26919	559475			26508	103685
	23680	1058646			26923	386092			26564	1191789			23765	25915796			26548	0			27792	118682695			23751	8193435			26518	15345890			26920	622313			26509	0
	23681	1018728			26924	459537			26565	1315636			23766	29365382			26549	2950645			27793	95713091			23752	5671297			26519	14211531			26921	685150			26521	0
	23682	1047560			26925	752602			26566	1620997			23767	30440837			26550	9581617			27794	74240521			23753	2950086			26520	12661723			26922	743362			26524	0
	23683	1092040			26926	780618			26567	4277491			23768	28910620			26551	15597269			27795	55298367			23754	1165081			26521	10259052			26923	785364			26827	0
	23684	1136519			26927	820144			26568	9354602			23769	24811383			26552	22190670			27796	40552709			23755	100816			26522	4657517			26924	827365			26853	296621
	23685	1114935			26928	1128680			26569	14073144			23770	17215995			26553	25047059			27797	27506844			23756	0			26523	1900434			26925	856925			26854	278586
	23686	1087183			26929	1125865			26570	18008471			23771	10457598			26554	26365029			27798	16093329			23763	112816			26524	287332			26926	842883			26855	363482
	23687	1059086			26930	1072502			26571	20199495			23772	3639217			26555	25708124			27799	6206646			23764	173982			26526	0			26927	828841			26856	448378
	23688	1007776			26931	892520			26572	21469512			23773	1975928			26556	22884847			27800	3583051			23765	287385			26866	0			26928	806373			26857	503277
	23689	956466			26932	847840			26573	20634635			23774	829120			26557	18253690			27801	1299570			23766	379179			26867	262706			26929	754376			26858	492823
	23691	0			26933	577369			26574	18265545			23775	638369			26558	7740050			27802	259390			23767	463110			26868	341547			26956	0			26859	482368
	26201	0			26934	279304			26575	14314433			23776	456708			26559	2222783			27803	223213			23768	0			26869	420388			27691	0			26860	438849
	26202	942410			26935	0			26576	7474311			23777	297450			26560	545863			27804	0			26232	0			26870	499229			27692	301973			26861	348642
	26203	1126694			26943	175158			26577	3678282			23778	311277			26561	0			27871	0			26234	542603			26871	507167			27693	297134			26862	258436
	26204	1310977			26944	181614			26578	780344			23782	366587			26562	0			27872	798459			26235	619860			26872	501276			27702	0			26863	218902
	26205	1459420			26945	220576			26579	503263			23783	426246			26569	210718			27873	1151580			26236	697117			26873	495385			27703	204323			26873	301523
	26206	1482259			26946	259538			26580	465859			23784	585754			26570	213989			27874	1504702			26237	627865			26874	490002			27704	316107			26874	309785
	26207	1505098			26947	280625			26581	175633			23785	745263			26571	237317			27875	2461334			26238	544933			26903	0			27705	427891			26875	337038
	26208	1490078			26948	276473			26582	157370			23786	903359			26572	252586			27876	3096762			26240	0			26930	0			27706	539675			26876	366063
	26209	1342384			26949	272320			26583	182025			23787	1059458			26573	221466			27877	4350297			26288	0			26953	0			27707	614595			26877	393902
	26210	1194690			26950	252928			26584	211181			23788	1215557			26575	0			27878	5283223			26289	467036			26962	621448			27708	894363			26878	341630
	26211	1034835			26953	0			26585	266250			23789	1285158			26577	0			27879	6762397			26290	593994			26963	615378			27709	944734			26879	289358
	26212	832362			26954	218652			26586	317777			23790	1273167			26893	0			27880	7799050			26291	720953			26964	676781			27710	1557713			26881	0
	26213	629888			26955	225556			26587	348909			23791	1261176			26894	466002			27881	9367726			26292	811368			26983	365750			27711	1379567			26887	0
	26215	0			26956	244844			26588	373180			23792	1159707			26895	586262			27882	13651566			26293	773713			26984	307920			27712	1326692			26889	475011
	26412	0			26957	264131			26589	357960			23795	0			26896	706523			27883	15469108			26294	736058			26985	400926			27713	962658			26890	642902
	26431	0			26958	278185			26590	340283			26516	0			26897	776182			27884	19843043			26295	674949			26986	493932			27714	1176658			26891	810793
	26441	0			26959	273895			26591	308464			26517	0			26898	772177			27885	26975131			26296	531644			26987	586938			27715	251550			26892	935409
	26442	0			26960	269605			26592	276794			26518	217294			26899	768172			27886	34319627			26297	388339			26988	576067			27719	0			26893	1023778
	26443	1570680			26961	259427			26593	245984			26519	217968			26900	713760			27887	40259167			26299	0			26996	0			27720	0			26894	1112147
	26444	4475712			26962	228615			26594	0			26533	0			26901	626740			27888	48108075			26498	0			27021	0			27721	677801			26895	1158817
	26445	12686144			26963	197803			26595	0			26534	220168			26902	539720			27889	53024148			26529	0			27726	0			27722	7539505			26896	1076428
	26446	20537124			26964	173980			26599	273783			26535	232169			26903	508543			27890	60393057			26530	1091997			27727	452127			27723	11806189			26929	0
	26447	25546529			26965	174653			26600	274271			26536	241224			26904	490704			27891	66549137			26531	2923114			27728	519499			27724	22878988			26957	0
	26448	29888993			26969	177345			26601	303734			26537	233319			26905	474175			27892	72838460			26532	5962473			27729	851865			27725	32828675			26975	0
	26449	31275792			26970	185724			26602	337665			26538	221634			26906	638344			27893	77958143			26533	10053167			27730	946927			27726	37798687			26977	308842
	26450	29928914			26971	221111			26603	371596			26539	188189			26907	802513			27894	84824920			26534	12296292			27731	1493966			27727	44368807			26978	366004
	26451	27019341			26972	256499			26604	384709			26540	160552			26908	979777			27895	94684371			26535	14007510			27732	907338			27728	48413824			26991	550572
	26452	20783052			26973	284829			26605	340492			26546	218659			26909	1660411			27896	106561933			26536	14272472			27733	821868			27729	44037587			26992	630335
	26453	9311387			26974	288428			26606	296275			26547	213743			26910	1954261			27897	123532390			26537	13643367			27734	733179			27730	37021427			26993	624733
	26454	4889117			26975	292026			26607	252058			26548	529460			26911	2192367			27898	150317637			26538	12251327			27735	341767			27731	36622584			26994	573488
	26455	2206090			26976	286296			26608	0			26549	3821307			26912	2836892			27899	187375528			26539	9920413			27736	310570			27732	27005539			26995	522243
	26456	1293649			26977	247874			26617	0			26550	9264012			26913	2966824			27900	233424044			26540	6265685			27737	279372			27733	23696432			26996	482455
	26457	785717			26978	209452			26972	0			26551	14435605			26914	2960492			27901	293752140			26541	1276787			27738	677331			27734	13267497			26997	476745
	26458	690937			26979	179979			27000	278226			26552	18073432			26915	2862087			27902	364844675			26542	376039			27739	2310709			27735	9643102			27014	0
	26459	334561			26980	181866			27001	306078			26553	20330247			26916	2390340			27903	445447343			26543	0			27740	3525898			27736	4292520			27027	0
	26460	243176			27007	0			27002	427312			26554	21386384			26917	2334554			27904	536161571			26544	0			27741	8959740			27737	1774773			27049	0
	26470	229636			27171	0			27003	548545			26555	20812753			26918	2282015			27905	634978199			26867	0			27742	14568744			27738	604812			27080	649889
	26471	226986			27204	626652			27004	656655			26556	18458541			26919	2170132			27906	738714327			26893	483026			27743	20820266			27739	2022851			27081	424658
	26472	221743			27205	641238			27005	676469			26557	14741558			26920	2140254			27907	845137746			26894	482274			27744	27200950			27740	2381693			27082	0
	26473	0			27206	557505			27036	0			26558	6943318			26921	2110377			27908	950805891			26895	504153			27745	34042950			27741	3521328			27708	0
	26785	0			27207	473771			27171	0			26559	2223567			26922	2119649			27909	1053338554			26896	540224			27746	38998090			27742	5817499			27709	439630
	26810	368803			27208	390038			27204	1181226			26560	368573			26923	1433382			27910	1147643058			26897	576295			27747	42033850			27743	8387106			27710	899223
	26811	0			27209	325856			27205	1234665			26561	154121			26924	1446298			27911	1224686768			26898	529563			27748	41079705			27744	10000940			27711	860028
	26815	0			27210	268395			27206	1077500			26571	128587			26925	1430744			27912	1285406914			26899	449761			27749	37951244			27745	10997548			27712	820833
	26816	572349			27211	210933			27207	920334			26573	0			26926	1373744			27913	1319735599			26900	369959			27750	33439183			27746	11713559			27713	770094
	26817	676179			27212	188168			27208	763169			26577	0			26927	1316744			27914	1321661034			26901	415037			27751	25858793			27747	11506685			27714	1559105
	26818	780008			27213	208817			27209	622641			26578	0			26928	1297753			27915	1294900789			26927	0			27752	18602171			27748	10759556			27715	310928
	26819	878788			27214	229467			27210	487833			26885	0			26929	1303350			27916	1238888742			26970	0			27753	9097370			27749	9245139			27718	269104
	26820	845379			27215	249555			27211	353024			26896	0			26930	1308948			27917	1164560505			26991	0			27754	14607084			27750	6887218			27719	919578
	26821	811971			27216	266319			27212	281429			26897	428731			26931	1365881			27918	1077225734			26994	0			27755	9635905			27751	6864368			27720	1279425
	26822	778563			27217	283083			27213	288929			26898	445911			26932	1435077			27919	976313094			27003	439874			27756	21823954			27752	2361258			27721	2941937
	26823	826276			27218	299847			27214	296429			26899	463090			26933	1503835			27920	872930810			27004	463640			27757	40712385			27754	967520			27722	5722884
	26852	0			27219	0			27215	307611			26900	438669			26934	1512362			27921	768627491			27005	514542			27758	99798484			27755	3611614			27723	10341114
	26858	0			27223	0			27216	340645			26901	387337			26935	1520889			27922	665680886			27022	206895			27759	149921901			27756	9737138			27724	23548946
	26859	439452			27224	152035			27217	373678			26902	336005			26936	1497530			27923	565488327			27024	0			27760	217872613			27757	20348458			27725	34490281
	26860	449388			27225	159784			27218	406711			26903	309925			26937	1352168			27924	470457088			27025	430118			27761	291003469			27758	54704333			27726	42405765
	26885	697772			27265	0			27219	0			26904	289877			26938	1206806			27925	386443684			27026	445269			27762	360328982			27759	84026037			27727	49598131
	26886	707708			27778	0			27778	0			26905	270772			26940	0			27926	306699412			27027	473660			27763	416550601			27760	124382249			27728	51489512
	26887	731643			27780	156261			27780	383841			26906	381777			26951	0			27927	236634650			27028	509129			27764	446361533			27761	168178227			27729	51888530
	26888	795631			27781	147959			27781	357600			26907	492782			27127	0			27928	180202307			27038	0			27765	442782699			27762	210090743			27730	47214297
	26905	0			27782	139656			27782	331358			26908	1191401			27129	495452			27929	130309422			27056	371510			27766	405383034			27763	244575149			27731	39659599
	26907	604796			27783	131353			27783	305117			26909	1721481			27130	596833			27930	90860158			27058	0			27767	346165840			27764	263873226			27732	31171915
	26910	0			27784	129253			27784	294621			26910	2084810			27131	698213			27931	44379139			27061	0			27768	278233360			27765	263558882			27733	23677262
	26911	0			27785	129957			27785	291247			26911	2407078			27132	806750			27932	30991289			27083	0			27769	209070612			27766	242922683			27734	12862520
	26923	0			27791	0			27791	0			26912	3050341			27133	949303			27933	18229668			27114	583014			27770	143942698			27767	208599647			27735	9610002
	26930	1537388			27792	337102			27792	730951			26913	3081498			27134	1091856			27934	10022931			27115	481926			27771	96970325			27768	168254146			27736	3234228
	26931	1300890			27793	472875			27793	990626			26914	3004799			27135	1234409			27935	8681274			27116	0			27772	55653761			27769	126618579			27737	2515784
	26932	1302242			27794	1165950			27794	3190126			26915	2816062			27136	1347832			27936	6127745			27135	0			27773	25452050			27770	87191950			27738	9044038
	26933	1303594			27795	3488957			27795	8148304			26916	2326395			27137	1428903			27937	7152153			27168	496698			27774	13723932			27771	58793725			27739	27445423
	26934	1304946			27796	5337546			27796	12308229			26917	2123935			27138	1509975			27938	7818018			27169	466952			27775	11498122			27772	29731725			27740	52256128
	26935	1484735			27797	7765344			27797	15972536			26918	2001637			27139	1591047			27939	6097343			27170	459107			27776	10933480			27773	12450165			27741	84790755
	26936	1699323			27798	9152271			27798	19045705			26919	1949390			27140	1551432			27940	4092426			27203	0			27777	12226407			27774	6900518			27742	124022847
	26937	1913911			27799	9926114			27799	20764419			26920	1586867			27141	1476539			27941	2463870			27699	0			27778	18831829			27775	3860170			27743	169430517
	26938	4021763			27800	10086576			27800	21739709			26921	1607015			27142	1401645			27942	912050			27700	504135			27779	21550551			27776	2873300			27744	213804502
	26939	3915195			27801	9628117			27801	21114825			26922	1590868			27143	1322293			27943	728338			27701	629189			27780	28313190			27777	2806918			27745	248299794
	26940	3691196			27802	8660063			27802	19231243			26923	1549799			27144	1186986			27944	530677			27702	754243			27781	35993273			27778	4335155			27746	267863822
	26941	3406180			27803	7326066			27803	16201766			26924	1508729			27145	1051679			27945	301373			27703	1894057			27782	44198846			27779	3254719			27747	276453398
	26942	2480794			27804	5617277			27804	12466179			26925	1934961			27146	916371			27946	240544			27704	2323816			27783	50892374			27780	3129531			27748	254261479
	26943	2489837			27805	5737630			27805	11728970			26926	1959188			27147	828413			27947	190948			27705	2753575			27784	54891003			27781	2968320			27749	216731478
	26944	2473730			27806	2977234			27806	6678704			26927	1667934			27148	819775			27948	148995			27706	3103959			27785	58069453			27782	3127464			27750	176024549
	26945	2376568			27807	892734			27807	2908467			26928	1808526			27149	811136			27949	151033			27707	3073533			27786	55523895			27783	3224067			27751	133765495
	26946	2279406			27808	564725			27808	1158683			26929	1959680			27150	802498			27950	292368			27708	2992573			27787	50719685			27784	3456060			27752	93886117
	26947	2180139			27809	2044534			27809	4144242			26930	2018108			27151	871258			27951	666801			27709	2788148			27788	42704552			27785	3325670			27753	60062510
	26948	2025770			27810	4049825			27810	8856209			26931	2052023			27152	977489			27952	875920			27710	2324066			27789	32788909			27786	2636268			27754	39622758
	26960	1059964			27811	15888178			27811	34120806			26932	2085123			27153	1083720			27953	1607217			27711	1812906			27790	21363538			27787	2504728			27755	14170011
	26961	1160399			27812	36025903			27812	76602658			26933	2002672			27154	1189951			27954	1916248			27712	1461336			27791	12666403			27788	1928823			27756	5550227
	26962	1390512			27813	59250773			27813	122981439			26934	1832698			27155	1217196			27955	2527690			27713	548115			27792	3614904			27789	1058637			27757	3282322
	26963	1620624			27814	90793708			27814	182358186			26935	1662360			27156	1242317			27956	2467804			27714	593373			27793	1015657			27790	233781			27758	8569824
	26964	1850737			27815	123726548			27815	247293165			26936	1450392			27157	1267437			27957	2625237			27722	1544346			27794	273726			27791	0			27759	9995910
	26965	2056199			27816	155645528			27816	309398662			26937	1173224			27158	1248271			27958	2436674			27723	2134204			27795	0			27804	0			27760	12357369
	26966	2260205			27817	182328447			27817	360384530			26938	502392			27159	1111641			27959	1998400			27724	7269913			27799	130576			27805	336492			27761	14084128
	26967	2464211			27818	199504837			27818	392002204			26939	0			27171	0			27960	1697333			27725	12556703			27800	247863			27806	413526			27762	17259034
	26968	2550799			27819	201098904			27819	392517958			26940	0			27177	0			27961	1926780			27726	16495599			27801	705700			27807	490561			27763	20001110
	26969	2572537			27820	186727036			27820	362070960			26951	0			27204	497025			27962	2188270			27727	19407622			27802	1300421			27808	718627			27764	22716474
	26970	2594274			27821	161821076			27821	311847523			27127	0			27206	0			27963	2606975			27728	21181107			27803	1431182			27809	714265			27765	23628813
	26971	2532637			27822	131226604			27822	251338371			27129	393136			27773	0			27964	3176783			27729	22015638			27804	2235389			27810	707999			27766	23871237
	26972	3796576			27823	99412785			27823	189169095			27130	491762			27774	1465588			27965	4025437			27730	21270120			27805	2143635			27811	692860			27767	22614561
	26974	0			27824	70040678			27824	133554370			27131	590387			27775	2757337			27966	4512830			27731	18755143			27806	2208483			27812	644853			27768	19670746
	26977	0			27825	44356347			27825	84147991			27132	689692			27776	8625100			27967	4885773			27732	14660387			27807	2452401			27813	610935			27769	15305865
	27005	0			27826	29633443			27826	55796777			27133	792221			27777	12503158			27968	5075776			27733	10583968			27808	2402623			27814	591117			27770	10809661
	27656	0			27827	11339475			27827	22058431			27134	894750			27778	17042972			27969	4876802			27734	6124670			27809	3209807			27815	624318			27771	4613734
	27658	1453878			27828	3380204			27828	6865693			27135	997279			27779	21643201			27970	4465815			27735	4540182			27810	3732011			27816	696315			27772	2871602
	27659	2537627			27829	2780769			27829	5960785			27136	1067643			27780	25067103			27971	3841164			27736	1561252			27811	2880578			27817	1231269			27773	526968
	27660	2629166			27830	3714956			27830	9406191			27137	1102284			27781	26839088			27972	2555813			27737	807485			27812	1726031			27818	1771900			27774	0
	27661	3244617			27831	4742343			27831	10557530			27138	1136924			27782	27604417			27973	1349126			27738	180475			27813	721050			27819	2145732			27780	413153
	27662	2521212			27832	3324528			27832	5575258			27139	1171565			27783	25363720			27974	352737			27739	264499			27814	702112			27820	2654849			27781	805215
	27663	2426774			27833	2691601			27833	4233363			27140	1136070			27784	22402299			27975	166834			27740	247652			27815	989243			27821	3178724			27782	397585
	27664	1767998			27834	1774039			27834	3862516			27141	1080073			27785	17720333			27976	0			27741	284282			27816	984696			27822	3773022			27784	0
	27665	1748653			27835	1493199			27835	3473102			27142	1024075			27786	14367492			27977	0			27742	328890			27817	2518467			27823	3884110			27786	0
	27666	1830632			27836	1607985			27836	3291733			27143	966363			27787	8369191			50000	0			27743	326258			27818	3338329			27824	3703346			27804	0
	27667	1912612			27837	1715716			27837	3169612			27144	887133			27788	1018951							27744	288020			27819	5248203			27825	3475478			27805	1075072
	27668	2566073			27838	1953300			27838	2909769			27145	807903			27789	2816781							27746	0			27820	7886889			27826	4596465			27806	928472
	27669	4965659			27839	2588266			27839	3584742			27146	728673			27790	3810345							27748	0			27821	10404960			27827	4100531			27807	781871
	27670	6487661			27840	2886800			27840	3159407			27147	679152			27791	5642357							27749	241701			27822	11861127			27828	3144241			27808	635271
	27671	13971182			27841	3073867			27841	2453767			27148	679401			27792	19381412							27750	240527			27823	12470904			27829	3361413			27809	530633
	27672	23994828			27842	3162947			27842	2437399			27149	679649			27793	51815045							27751	239352			27824	12595237			27830	2271116			27810	791635
	27673	33545298			27843	3111734			27843	1971340			27150	679898			27794	127365701							27752	238178			27825	12153623			27831	2122669			27811	686270
	27674	42563315			27844	2919604			27844	1970180			27151	724371			27795	184577551							27753	274364			27826	10976900			27832	2520794			27812	604776
	27675	52860930			27845	2405078			27845	1636857			27152	790255			27796	267118894							27754	316310			27827	8418315			27833	3774741			27813	595606
	27676	59482074			27846	824062			27846	283672			27153	856139			27797	355684020							27755	548968			27828	6340218			27834	6631774			27814	930538
	27677	61578146			27847	468232			27847	0			27154	922023			27798	441660132							27756	711503			27829	5313288			27835	10474270			27815	1364740
	27678	59630496			27848	424041			27876	0			27155	931597			27799	509472417							27757	1978345			27830	4575035			27836	14978607			27816	2314294
	27679	53699878			27849	378958			27877	0			27156	939656			27800	539196874							27758	3723623			27831	4147539			27837	19749095			27817	3247946
	27680	44866607			27850	215403			27878	1007727			27157	947715			27801	543278428							27759	6394251			27832	4654854			27838	25488028			27818	4269153
	27681	37127093			27851	0			27879	2397297			27158	925586			27802	503639221							27760	8252731			27833	7642107			27839	30070943			27819	5024174
	27682	19303402			27874	0			27880	2223842			27159	823389			27803	429344981							27761	11238910			27834	11326829			27840	33494583			27820	5592897
	27683	13158447			27875	363896			27881	2080096			27171	0			27804	347782515							27762	13253627			27835	16083043			27841	35182250			27821	5973417
	27684	22477240			27876	403222			27882	2315397			27177	0			27805	264701707							27763	14160687			27836	21431178			27842	35192096			27822	5889597
	27685	11042019			27877	442547			27883	1879957			27204	454892			27806	185777804							27764	14206943			27837	27064785			27843	33478838			27823	6143892
	27686	13316289			27878	481873			27884	1543850			27205	460970			27807	116710170							27765	13342344			27838	32528154			27844	29355918			27824	6458627
	27687	28159253			27879	842029			27885	1533854			27206	413527			27808	68725002							27766	11395000			27839	36528913			27845	24766802			27825	6320532
	27688	107385456			27880	766227			27886	1548265			27207	366083			27809	29209733							27767	9748389			27840	38644020			27846	20237583			27826	6372086
	27689	189684728			27881	690424			27887	1942395			27208	318640			27810	13882291							27768	7798284			27841	38347715			27847	15824706			27827	6460257
	27690	301650221			27882	820463			27888	2727818			27209	0			27811	8913963							27769	5301170			27842	36809070			27848	6596029			27828	6961039
	27691	449458468			27883	578384			27889	2975871			27773	0			27812	9493495							27770	4049614			27843	33447167			27849	4323629			27829	7477609
	27692	604267163			27884	376596			27890	3512712			27774	1109700			27813	9462940							27771	1079458			27844	28543925			27850	4401112			27830	8980991
	27693	750163111			27885	347436			27891	3692719			27775	2411787			27814	8851284							27772	793500			27845	23446982			27851	19140804			27831	10103084
	27694	872505313			27886	319264			27892	3743091			27776	7390359			27815	5119354							27773	2855006			27846	18514595			27852	29292985			27832	12128014
	27695	948412998			27887	521424			27893	3718652			27777	10704331			27816	3634347							27774	7896083			27847	15109324			27853	48568015			27833	15100497
	27696	934645428			27888	899590			27894	3663893			27778	13529983			27817	3109904							27775	25683267			27848	12443787			27854	74756950			27834	18387686
	27697	847640039			27889	997138			27895	3571560			27779	17211916			27818	2755479							27776	45497559			27849	10685350			27855	107224394			27835	22357703
	27698	728104354			27890	1094854			27896	3217817			27780	20581748			27819	2806810							27777	81664674			27850	10429768			27856	132573542			27836	25792032
	27699	583119135			27891	1173231			27897	3166983			27781	22090196			27820	3495132							27778	128250436			27851	11431509			27857	162670157			27837	28415378
	27700	434654235			27892	1203912			27898	3228504			27782	22305783			27821	3068210							27779	173413916			27852	12358343			27858	191133327			27838	32018226
	27701	303961284			27893	1208059			27899	4391596			27783	20499149			27822	2975613							27780	215846953			27853	13435480			27859	197741715			27839	35871994
	27702	197309597			27894	1236427			27900	5658100			27784	18047926			27823	2232893							27781	252719338			27854	15356403			27860	209798368			27840	36951638
	27703	116860086			27895	1241938			27901	6792278			27785	14217084			27824	1663088							27782	276599709			27855	16903939			27861	189600574			27841	27922292
	27704	50428758			27896	1275471			27902	8459328			27786	11394123			27825	1157582							27783	274261343			27856	16309132			27862	166384324			27842	26771203
	27705	25277412			27897	1315629			27903	9809815			27787	6601897			27826	511305							27784	251709370			27857	17245307			27863	145691200			27843	32145715
	27706	20678864			27898	1395270			27904	11340889			27788	941584			27827	0							27785	219294630			27858	18349487			27864	103104191			27844	24773660
	27707	32957404			27899	1882826			27905	13678416			27789	2232404			27836	0							27786	177354029			27859	17245037			27865	61638218			27845	18444009
	27708	29167927			27900	2436414			27906	14479367			27790	2751010			27837	340083							27787	133259845			27860	19001315			27866	49105191			27846	14969101
	27709	27903553			27901	2800350			27907	14601216			27791	4096352			27838	467718							27788	92752964			27861	16540354			27867	32836624			27847	13933475
	27710	22269415			27902	3457990			27908	14982642			27792	14448529			27839	595354							27789	61113591			27862	16126972			27868	17865602			27848	5661915
	27711	19300721			27903	3994426			27909	15480483			27793	38685124			27840	661474							27790	36998748			27863	16938307			27869	13739114			27849	4341077
	27712	17956935			27904	4668685			27910	14717222			27794	95873986			27841	1647158							27791	12558914			27864	15607453			27870	16875794			27850	3402771
	27713	18118691			27905	5442503			27911	13282058			27795	139729484			27842	1645382							27792	4582352			27865	9029976			27871	25255052			27851	14705507
	27714	20952203			27906	6330122			27912	13713547			27796	203353543			27843	1809323							27793	4093844			27866	10590297			27872	34878298			27852	30074606
	27715	25681521			27907	6684380			27913	14253602			27797	271844790			27844	1464354							27794	4432221			27867	6773445			27873	46666246			27853	49575181
	27716	29162866			27908	6989578			27914	12590169			27798	338691129			27845	998494							27795	3204530			27868	8040151			27874	60880400			27854	78429081
	27717	37091715			27909	7252324			27915	12689624			27799	392161805			27846	932440							27796	1902156			27869	9650517			27875	71909438			27855	115346097
	27718	42241900			27910	7182606			27916	13733918			27800	416540718			27847	507708							27797	1557281			27870	19247936			27876	83319354			27856	150859098
	27719	48549531			27911	6651159			27917	11424362			27801	420885736			27848	499396							27798	1120813			27871	27974921			27877	90518551			27857	187629071
	27720	48588195			27912	6619809			27918	12923203			27802	390442498			27849	495056							27799	760049			27872	43289139			27878	91014207			27858	221150164
	27721	50281007			27913	6748414			27919	12166938			27803	332895441			27850	490716							27800	805254			27873	61076001			27879	86192717			27859	240963127
	27722	49316102			27914	5659099			27920	6694418			27804	269775389			27851	593919							27801	883318			27874	81431723			27880	76705530			27860	239531794
	27723	45138919			27915	5350605			27921	7554287			27805	205412682			27852	719242							27802	1151619			27875	99963339			27881	66420411			27861	222376284
	27724	36309449			27916	5005583			27922	7386201			27806	144085287			27853	844565							27803	897798			27876	119211037			27882	55511127			27862	193084909
	27725	31011989			27917	3847422			27923	12097340			27807	90779020			27854	999012							27804	589244			27877	134382828			27883	35028556			27863	159104284
	27726	23245670			27918	4410218			27924	22904695			27808	54780688			27855	1479380							27805	488132			27878	140339859			27884	20041071			27864	124341482
	27727	11692834			27919	3759231			27925	36216929			27809	21777796			27856	1933190							27806	252993			27879	138695988			27885	10669526			27865	84655693
	27728	6207886			27920	984700			27926	51705545			27810	11817567			27857	2564408							27807	470499			27880	129577336			27886	26808262			27866	63227384
	27729	4119804			27921	1458359			27927	72153175			27811	6154466			27858	3880553							27808	225797			27881	116503803			27887	42655595			27867	43679661
	27730	3354879			27922	3348530			27928	93093892			27812	8671370			27859	6887089							27809	0			27882	100358515			27888	79555107			27868	24568163
	27731	3796713			27923	6231918			27929	111357519			27813	7052884			27860	6974569							27810	0			27883	64941715			27889	177641159			27869	38434641
	27732	9764205			27924	11697469			27930	129314580			27814	6507430			27861	6842407							27823	0			27884	42672761			27890	293469917			27870	89796150
	27733	15157981			27925	18438571			27931	138550511			27815	3375823			27862	6236085							27824	0			27885	23337911			27891	432184568			27871	201992750
	27734	20004055			27926	26473580			27932	135575025			27816	2203086			27863	5741299							27825	755550			27886	38196804			27892	586949600			27872	308266642
	27735	24469967			27927	36518934			27933	130423736			27817	1820841			27864	4572885							27826	1349340			27887	64326854			27893	739872665			27873	464697898
	27736	28248127			27928	46620076			27934	116413967			27818	1764484			27865	2540431							27827	1582557			27888	117220367			27894	873319371			27874	631186877
	27737	30965682			27929	55403005			27935	99139189			27819	1942852			27866	3452544							27828	1491300			27889	249432618			27895	952020020			27875	794967220
	27738	30772222			27930	63730665			27936	78829187			27820	2349504			27867	3383881							27829	1448859			27890	384596626			27896	964329391			27876	935450982
	27739	29627607			27931	67667758			27937	62354787			27821	2262264			27868	3231256							27830	1298970			27891	561854528			27897	909251308			27877	1034824276
	27740	25426196			27932	65936579			27938	46117305			27822	2438201			27869	2888614							27831	1016167			27892	754125870			27898	793659098			27878	1054315067
	27741	22585228			27933	62646686			27939	38072776			27823	2157665			27870	2956818							27832	1141278			27893	942064690			27899	648469771			27879	968663616
	27742	18120807			27934	55467589			27940	26036045			27824	1678768			27871	3115582							27833	1439867			27894	1103405891			27900	501170470			27880	841511398
	27743	13479478			27935	47298484			27941	56939530			27825	1238796			27872	3234164							27834	3198557			27895	1193351437			27901	364708149			27881	688255911
	27744	7650260			27936	37729876			27942	132919533			27826	795060			27873	3186947							27835	5663572			27896	1200233031			27902	246553377			27882	527018155
	27745	5836681			27937	30284129			27943	297188249			27827	369685			27874	3554809							27836	8114157			27897	1125619942			27903	153517684			27883	377839551
	27746	4153543			27938	22921208			27944	451265075			27834	368266			27875	3072799							27837	12974659			27898	979064800			27904	96105374			27884	252556770
	27747	4437774			27939	18993705			27945	666215399			27835	368063			27876	2824308							27838	16973746			27899	797986414			27905	65732840			27885	160315961
	27748	6421981			27940	13493055			27946	913631522			27836	0			27877	2575816							27839	19334628			27900	615308771			27906	35152192			27886	100031338
	27749	9701302			27941	26430015			27947	1156664857			27837	342002			27878	2327324							27840	21364196			27901	447436085			27907	32300616			27887	42846732
	27750	10033263			27942	65542963			27948	1352868223			27838	295173			27879	2326928							27841	21970309			27902	302834938			27908	31845254			27888	33840870
	27751	11823366			27943	145392978			27949	1486000531			27840	0			27880	1760364							27842	21310926			27903	188989781			27909	39773945			27889	42380723
	27752	13674822			27944	230600013			27950	1531352975			27857	0			27881	2492198							27843	19718172			27904	119379436			27910	36131514			27890	70817657
	27753	12745471			27945	342248276			27951	1421278575			27858	0			27882	2719101							27844	16377474			27905	84543966			27911	33837029			27891	75814754
	27754	11013972			27946	473330007			27952	1225208696			27859	1937336			27883	4320423							27845	13121263			27906	46382734			27912	32233560			27892	83478083
	27755	10332471			27947	602366008			27953	1003159174			27860	1749850			27884	4987279							27846	10644531			27907	44685910			27913	31654547			27893	94298130
	27756	8296526			27948	709601882			27954	771607361			27861	1562364			27885	7040527							27847	8129783			27908	49604488			27914	31713477			27894	107677771
	27757	6645358			27949	785993372			27955	547110557			27862	1338228			27886	8123379							27848	2691393			27909	72095921			27915	30350729			27895	118466528
	27758	5897273			27950	816601624			27956	375486797			27863	1143683			27887	10130129							27849	759109			27910	81170850			27916	29147751			27896	122386307
	27759	5836857			27951	763841412			27957	236076608			27864	607195			27888	10803299							27850	1495567			27911	96813111			27917	28518217			27897	123843455
	27760	6079809			27952	662793990			27958	142288557			27865	442841			27889	12011196							27851	6076273			27912	114206052			27918	24562188			27898	114264146
	27761	6451902			27953	546374603			27959	97038962			27866	1605986			27890	12598062							27852	15295554			27913	132593270			27919	22656346			27899	100235021
	27762	6892178			27954	423396764			27960	58934524			27867	1550372			27891	12601497							27853	25847394			27914	150728482			27920	16768451			27900	84755462
	27763	8106964			27955	302532497			27961	57382934			27868	1576529			27892	13230370							27854	41170726			27915	160626688			27921	14543998			27901	65310215
	27764	8574433			27956	208902058			27962	53893003			27869	1637535			27893	12655070							27855	59941697			27916	162873321			27922	10567578			27902	48443527
	27765	9285212			27957	134464031			27963	72415303			27870	1732660			27894	12547687							27856	81269519			27917	158449301			27923	6657656			27903	32935059
	27766	9476377			27958	75031357			27964	61601600			27871	2081642			27895	11213295							27857	100539097			27918	134713648			27924	3448445			27904	22042138
	27767	9037108			27959	52126974			27965	56892357			27872	2179269			27896	11482794							27858	116206587			27919	121578084			27925	2496836			27905	12232027
	27768	7686431			27960	28261959			27966	55810006			27873	2137447			27897	11084520							27859	127118917			27920	91032937			27926	1610922			27906	7748591
	27769	7760029			27961	30508123			27967	53362037			27874	2095623			27898	10270247							27860	129381092			27921	70901276			27927	982742			27907	3477961
	27770	4622753			27962	26918686			27968	51678795			27875	2028566			27899	7027705							27861	122174330			27922	50990210			27928	481143			27908	5295802
	27771	4145943			27963	37731039			27969	52019988			27876	1844845			27900	5790104							27862	109338308			27923	32725130			27929	917297			27909	5035737
	27772	3147202			27964	31871042			27970	49836222			27877	1661126			27901	6216194							27863	92569574			27924	16633064			27930	2265833			27910	5868137
	27773	1894229			27965	29643246			27971	49863254			27878	1477406			27902	4797974							27864	73710622			27925	9137888			27931	3604197			27911	8194304
	27774	1784606			27966	28804644			27972	49100028			27879	1452820			27903	5056848							27865	55459487			27926	5951727			27932	6670994			27912	9082606
	27775	1801782			27967	27603466			27973	44766186			27880	1457310			27904	8454361							27866	39662592			27927	4728984			27933	9952104			27913	13334241
	27776	1963010			27968	27126288			27974	42350566			27881	1710345			27905	14855729							27867	27846556			27928	6357432			27934	12467255			27914	16783353
	27777	2571891			27969	27564560			27975	35834739			27882	1825495			27906	29154952							27868	19376098			27929	7591766			27935	14776579			27915	18724452
	27778	5584774			27970	26703470			27976	30239160			27883	2600535			27907	42901244							27869	14023785			27930	12272281			27936	16381146			27916	22038961
	27779	8335620			27971	26733685			27977	26176188			27884	2977677			27908	65340175							27870	12187621			27931	15893723			27937	17031556			27917	22753143
	27780	11527276			27972	26313447			27978	18835208			27885	4799455			27909	90561254							27871	12470035			27932	21667517			27938	16500911			27918	24217742
	27781	13653340			27973	23858249			27979	15881094			27886	5617997			27910	115845868							27872	13916908			27933	28189983			27939	15890534			27919	24530420
	27782	15504115			27974	22416030			27980	12909913			27887	7065143			27911	138805904							27873	16210295			27934	35550885			27940	14333443			27920	22669579
	27783	16698088			27975	18723989			27981	7775639			27888	7934239			27912	157392387							27874	17937770			27935	40430530			27941	12555125			27921	21093153
	27784	17545639			27976	15995776			27982	7105787			27889	8502960			27913	165700196							27875	17808890			27936	43002986			27942	10848943			27922	17934068
	27785	17907587			27977	13897112			27983	6734339			27890	9049252			27914	161823482							27876	18446924			27937	44425997			27943	9884768			27923	15720346
	27786	16767064			27978	10383340			27984	7516513			27891	9046028			27915	152292503							27877	19608805			27938	41934942			27944	9256648			27924	12727753
	27787	15987905			27979	9434117			27985	10212003			27892	9638663			27916	134997429							27878	20708886			27939	39154628			27945	9723642			27925	11503970
	27788	15173634			27980	7681360			27986	12353511			27893	9199210			27917	117402158							27879	18988560			27940	34045804			27946	11392504			27926	10382876
	27789	13299872			27981	5246734			27987	16141156			27894	8766796			27918	90585235							27880	16531614			27941	27807056			27947	13307583			27927	10621335
	27790	11259967			27982	5976745			27988	21314974			27895	7391881			27919	68529817							27881	15182210			27942	22751438			27948	15472341			27928	12046380
	27791	11448061			27983	7492614			27989	26555168			27896	7621640			27920	22536815							27882	15252935			27943	17601695			27949	17846159			27929	13916853
	27792	12585798			27984	7862078			27990	29803282			27897	7045240			27921	27999581							27883	9949944			27944	14442668			27950	19341461			27930	16147021
	27793	10657269			27985	9804309			27991	31069196			27898	6647540			27922	48313120							27884	5807079			27945	12696798			27951	19604038			27931	18322296
	27794	9626353			27986	11298471			27992	31424097			27899	3341134			27923	114209253							27885	4209728			27946	13349385			27952	18980517			27932	19603857
	27795	8325374			27987	13423833			27993	30707693			27900	3095629			27924	217332770							27886	6433970			27947	14653487			27953	17475444			27933	20085482
	27796	6911789			27988	15868725			27994	28506469			27901	2582636			27925	421312274							27887	11041980			27948	17020157			27954	14911606			27934	19629492
	27797	4927891			27989	17250120			27995	25565926			27902	2342960			27926	682565072							27888	16214855			27949	20208468			27955	12168479			27935	18015590
	27798	3035829			27990	18110197			27996	22801111			27903	3319381			27927	982943009							27889	24946310			27950	22408474			27956	8027046			27936	15592696
	27799	5922840			27991	17688243			27997	20682616			27904	5977313			27928	1316859333							27890	36482477			27951	24123209			27957	5354478			27937	12915151
	27800	15736030			27992	16561069			27998	19577770			27905	10543662			27929	1645556889							27891	49257723			27952	24900093			27958	2834581			27938	9633786
	27801	27245674			27993	15043506			27999	19101946			27906	19255944			27930	1924958087							27892	63890017			27953	24321802			27959	1975846			27939	6464504
	27802	43181227			27994	13087981			28000	20224235			27907	31458695			27931	2100422302							27893	77236122			27954	22649319			27960	724878			27940	4677024
	27803	65284270			27995	10862691			28001	22448458			27908	48176388			27932	2104234800							27894	89650579			27955	20479667			27961	756917			27941	3544613
	27804	90567463			27996	9453185			28002	24796277			27909	67072248			27933	1980625241							27895	95342596			27956	17454509			27962	877246			27942	2824518
	27805	122418529			27997	8517613			28003	26919589			27910	85570792			27934	1732709220							27896	94717489			27957	13979393			27963	1670631			27943	2438410
	27806	151748395			27998	8439751			28004	28669471			27911	101760994			27935	1418599874							27897	89813845			27958	9132136			27964	1739735			27944	3075631
	27807	174487332			27999	8737182			28005	29298166			27912	114358683			27936	1100228121							27898	80218088			27959	6694531			27965	2053254			27945	3261719
	27808	183409988			28000	10234253			28006	28186158			27913	118999773			27937	799680951							27899	69178023			27960	5459452			27966	2379697			27946	3567331
	27809	185660723			28001	12200105			28007	26119891			27914	114498287			27938	542864512							27900	50510090			27961	4608036			27967	2995586			27947	4031875
	27810	173478267			28002	14261015			28008	22480408			27915	106062333			27939	346899382							27901	49028601			27962	3848140			27968	3117950			27948	4736899
	27811	152029573			28003	16192683			28009	18639113			27916	92667041			27940	226146482							27902	30529984			27963	4093526			27969	2874675			27949	5007650
	27812	129988352			28004	17862575			28010	13165522			27917	79727477			27941	119390299							27903	14222002			27964	4398490			27970	2608576			27950	4514654
	27813	108561820			28005	18859651			28011	8559679			27918	61142850			27942	80517530							27904	22680255			27965	4679549			27971	575865			27951	2429222
	27814	67625204			28006	18148097			28012	5595461			27919	47607324			27943	76365836							27905	31833015			27966	4447225			27972	0			27952	844750
	27815	52585606			28007	17520542			28013	4340209			27920	14636605			27944	92586582							27906	111653727			27967	4941477			27973	0			27953	659586
	27816	27928614			28008	15810180			28014	3863502			27921	25859584			27945	90122780							27907	197380286			27968	5072510			28565	0			27954	259869
	27817	36804447			28009	13382801			28015	3609721			27922	30500848			27946	85502240							27908	323466505			27969	4704234			28597	357263			27955	0
	27818	86922971			28010	10550228			28016	3439115			27923	82519791			27947	79556282							27909	477080577			27970	4094851			28598	355559			28004	0
	27819	215771501			28011	7999136			28017	3301980			27924	146801720			27948	77203980							27910	648086472			27971	900531			28599	365313			28005	270990
	27820	402347275			28012	5569078			28018	3122314			27925	318390040			27949	77146220							27911	818770547			27972	0			28600	376834			28006	893240
	27821	639120705			28013	3360713			28019	3744987			27926	508697111			27950	76113361							27912	974472826			27973	0			28601	388355			28007	2201268
	27822	940778962			28014	2335525			28020	3864553			27927	735465065			27951	72784120							27913	1064772672			28015	0			28602	381431			28008	2448396
	27823	1263737791			28015	2081680			28021	4546864			27928	989253535			27952	71364479							27914	1076631285			28016	330870			28603	323711			28009	2609858
	27824	1587085880			28016	1953125			28022	5073504			27929	1238402112			27953	68254291							27915	1023265663			28017	360314			28604	265992			28010	2571448
	27825	1881430378			28017	1929368			28023	3982527			27930	1451486106			27954	62197943							27916	890336202			28021	478089			28605	208272			28011	1970349
	27826	2020705844			28018	2288746			28024	3756963			27931	1586561087			27955	56230019							27917	726553144			28022	507533			28606	198274			28012	1786487
	27827	2031555344			28019	3079648			28025	3880096			27932	1589269936			27956	48716981							27918	560834723			28023	2614301			28607	212164			28013	1039674
	27828	1922504272			28020	2579273			28026	2784400			27933	1494047392			27957	41877727							27919	406260395			28024	5086397			28611	267726			28014	658402
	27829	1666080882			28021	2545906			28027	2754392			27934	1303158634			27958	31214287							27920	272487178			28025	7469417			28612	281617			28015	588532
	27830	1353751732			28022	2773870			28028	2423726			27935	1064929592			27959	24469905							27921	169934539			28026	8604597			28613	321462			28016	534030
	27831	1043541601			28023	2564762			28029	2535298			27936	823670928			27960	16936867							27922	105646986			28027	9142202			28614	391000			28017	525244
	27832	753250555			28024	2570477			28030	2636075			27937	595177588			27961	12495705							27923	56601708			28028	9570347			28627	0			28025	454951
	27833	519153738			28025	2374481			28031	2503400			27938	401205119			27962	8785072							27924	35910799			28029	9189436			28639	0			28026	450688
	27834	325700571			28026	1518406			28032	2370726			27939	254017953			27963	5584548							27925	37762003			28030	7252966			28650	355640			28027	529567
	27835	177441939			28027	1512962			28033	2238051			27940	164169713			27964	4997686							27926	39342776			28031	5534152			28651	355589			28028	608446
	27836	134274117			28028	1184847			28034	1953613			27941	85554710			27965	7039258							27927	43911519			28032	2528212			28652	384550			28029	687326
	27837	77592470			28029	1193887			28035	1617009			27942	59394730			27966	8570248							27928	39365602			28033	1682352			28653	448741			28030	664254
	27838	71862836			28030	1199345			28036	1280405			27943	58007551			27967	13906139							27929	33684243			28034	1080908			28654	512932			28031	586672
	27839	80715315			28031	1127349			28038	0			27944	67957056			27968	17854488							27930	31318985			28035	739897			28655	576168			28032	509089
	27840	78782947			28032	1055354			28074	0			27945	65865029			27969	21002001							27931	29368045			28036	398886			28656	621839			28034	0
	27841	95467583			28033	983358			28075	0			27946	61085134			27970	29485612							27932	27842497			28037	0			28657	667511			28600	0
	27842	89164125			28034	861037			28076	860783			27947	57856544			27971	33932961							27933	27334367			28639	0			28658	713182			28623	232186
	27843	86260214			28035	721418			28077	8318418			27948	55746198			27972	36529005							27934	26178187			28671	0			28659	739949			28624	212454
	27844	85770136			28036	581799			28078	14259728			27949	55740347			27973	38037723							27935	25300997			28672	730151			28660	756607			28625	267196
	27845	84220100			28037	233247			28079	18400485			27950	55699212			27974	39608021							27936	22838575			28673	724825			28661	773265			28626	361758
	27846	80830007			28038	231826			28080	21262710			27951	53834215			27975	38250348							27937	22607111			28674	761117			28662	782555			28627	456319
	27847	77550177			28039	230862			28081	21870711			27952	53093259			27976	34863187							27938	20247234			28675	832266			28663	769928			28628	537195
	27848	73756340			28040	230120			28082	20333068			27953	51162572			27977	30852725							27939	17026220			28699	515014			28664	757302			28629	577360
	27849	72557250			28041	229378			28083	19142412			27954	46585709			27978	27538886							27940	12602669			28700	451936			28665	744675			28630	617525
	27850	63386247			28042	228636			28084	15741242			27955	41992813			27979	24868176							27941	10271359			28701	445663			28666	708731			28631	657690
	27851	56961773			28043	0			28085	11630787			27956	35786704			27980	23084933							27942	7415488			28702	512633			28697	0			28632	623725
	27852	51464268			28075	0			28086	5881556			27957	30699704			27981	24617116							27943	5990924			28703	579603			28726	0			28633	576842
	27853	43671927			28076	0			28087	1321013			27958	22205681			27982	27090596							27944	3044486			28704	616353			28728	230692			28634	529959
	27854	34841274			28077	2088887			28088	0			27959	15833024			27983	31217180							27945	1669087			28705	555702			28729	268430			28635	471544
	27855	28134346			28078	3369025			28089	0			27960	11326620			27984	36627688							27946	1082019			28707	0			28730	306167			28636	399125
	27856	23087883			28079	4199486			28107	0			27961	6735005			27985	42762952							27947	2439019			28726	553964			28731	320141			28637	326706
	27857	17538358			28080	4868913			28685	0			27962	4326576			27986	48757871							27948	3038783			28727	555934			28732	302537			28638	258322
	27858	16747527			28081	4972887			28701	323035			27963	2392131			27987	53576989							27949	5565126			28728	636386			28733	284933			28639	264094
	27859	14947479			28082	4629680			28702	323145			27964	1919588			27988	56543571							27950	8354704			28729	786604			28734	278981			28655	0
	27860	18387911			28083	4479883			28703	326275			27965	2361964			27989	57980621							27951	10920054			28730	936821			28735	296751			28661	0
	27861	31114946			28084	3846324			28704	333070			27966	2932980			27990	57643907							27952	14118627			28731	1004230			28745	474447			28662	198587
	27862	47997777			28085	3065958			28705	339865			27967	4847667			27991	54889249							27953	15092204			28732	961601			28746	492216			28663	202029
	27863	66848548			28086	1743860			28706	347102			27968	7253827			27992	50845658							27954	16739619			28733	918971			28747	603371			28664	205471
	27864	80735259			28087	376607			28707	362472			27969	10489336			27993	45574700							27955	17983395			28734	1040930			28748	721619			28665	232548
	27865	106632728			28088	0			28718	531539			27970	14487281			27994	40082387							27956	17891032			28735	665257			28749	839867			28666	342453
	27866	127131385			28107	0			28719	546909			27971	17119126			27995	35569170							27957	17166802			28737	0			28750	855104			28680	401198
	27867	148223511			28805	0			28720	591493			27972	18535346			27996	30073149							27958	15619759			28755	229441			28751	849152			28681	400077
	27868	165726699			28832	366094			28721	671554			27973	20123770			27997	26564115							27959	14491311			28756	232733			28752	843201			28682	464128
	27869	169606348			28833	385617			28755	0			27974	20785679			27998	23893911							27960	12933756			28757	244405			28753	740474			28683	565350
	27870	161205784			28834	467910			28805	0			27975	20235466			27999	21399248							27961	11300841			28760	393408			28754	601846			28684	666572
	27871	146346504			28835	550204			28832	595603			27976	17355234			28000	20033170							27962	11116432			28761	345946			28755	463218			28685	707678
	27872	126744413			28836	613959			28833	635545			27977	15803277			28001	18680996							27963	11605731			28762	420583			28756	394903			28686	671274
	27873	104193580			28837	612747			28834	771514			27978	13444271			28002	17286857							27964	12643652			28763	495220			28781	0			28687	634869
	27874	82823890			28838	611536			28835	907483			27979	12828153			28003	15992862							27965	14023667			28764	548674			34900	0			28688	579248
	27875	64903653			28839	601377			28836	1014770			27980	11990529			28004	15032445							27966	15740267			28765	527891							28689	461691
	27876	54002266			28840	559862			28837	1021542			27981	11954777			28005	13496697							27967	17081775			28766	507107							28690	344134
	27877	47501420			28841	518348			28867	0			27982	12712393			28006	11402238							27968	17925163			28767	489308							28691	231050
	27878	45641694			28842	483130			34900	0			27983	14216705			28007	10817817							27969	17732779			28768	481963							28692	235006
	27879	50206582			28843	469977							27984	16330989			28008	8966891							27970	16803616			28782	0							28699	262702
	27880	56881168			28844	456824							27985	18818116			28009	7800060							27971	15231015			28795	0							28700	266659
	27881	63606016			28845	451418							27986	21366002			28010	6761571							27972	13057979			29332	0							28701	283902
	27882	69370818			28846	473159							27987	23641600			28011	5314519							27973	10440782			29333	393681							28702	318276
	27883	72288875			28847	494901							27988	25484007			28012	4386521							27974	7713388			29334	534316							28703	352650
	27884	71575627			28848	515855							27989	26782262			28013	3328285							27975	4162309			29335	674952							28704	376465
	27885	66512865			28849	534051							27990	27424948			28014	2737775							27976	2576136			29336	815588							28705	366252
	27886	59689498			28850	552247							27991	27212441			28015	2655156							27977	1121304			29337	874633							28718	0
	27887	51232773			28851	565382							27992	26438432			28016	2023859							27978	923293			29338	921096							28730	0
	27888	41581920			28852	560784							27993	25333146			28017	527864							27979	918979			29339	967559							28731	349497
	27889	30876015			28853	556186							27994	23499602			28018	497740							27980	641355			29340	976381							28732	356518
	27890	22057699			28854	539737							27995	21597586			28019	467615							27981	482479			29341	881548							28733	363538
	27891	17055946			28855	481755							27996	19512342			28020	0							27982	578001			29342	786716							28734	324386
	27892	14806651			28856	423773							27997	17329959			28023	339301							27983	1195850			29343	691883							28735	255365
	27893	14325006			28857	364633							27998	14925207			28024	340393							27984	2197883			29344	647947							28736	186343
	27894	15987134			28858	301434							27999	12496449			28026	0							27985	2314313			29345	629490							28737	217792
	27895	17423087			28859	238235							28000	10233372			28035	0							27986	2586487			29356	426463							28762	0
	27896	19201568			28860	188716							28001	7418934			28036	29404							27987	933130			29357	408006							34800	0
	27897	20058278			28861	187142							28002	4719197			28037	76733							27988	850203			29358	400238
	27898	21844662			28862	185568							28003	2660224			28038	162876							27989	0			29359	421903
	27899	22482590			28863	199122							28004	2172655			28039	217332							27990	0			29377	0
	27900	16688603			28864	265692							28005	1340230			28040	367065							34900	0			60000	0
	27901	13065146			28865	332262							28006	1127143			28041	607865
	27902	11117082			28867	0							28007	409147			28042	964530
	27903	11640610			53075	0							28008	0			28043	1312930
	27904	4932797			53090	0							28015	502409			28044	1669091
	27905	1637345			53104	177768							28016	501311			28045	1936430
	27906	567080			53105	171486							28017	462270			28046	1998384
	27907	570501			53106	165204							28018	423230			28047	1843252
	27922	321296			53107	161493							28019	384189			28048	1531706
	27923	364422			53108	158230							28020	0			28049	1166766
	27924	1064567			53109	154967							28034	0			28050	721426
	27925	629237			53110	151704							28035	9439			28051	486324
	27926	626019			53111	148441							28036	47577			28052	269667
	27927	622802			53112	145178							28037	52206			28053	202833
	27929	0			53113	147248							28038	73968			28054	87975
	34800	0			53114	151083							28039	123379			28055	74940
					53115	154918							28040	242465			28056	21603
					53128	204771							28041	419762			28057	0
					53129	208605							28042	594716			28058	0
					53130	212440							28043	789290			53093	0
					53131	230132							28044	1087224			53094	620176
					53132	264664							28045	1245154			53095	694919
					53133	299196							28046	1275358			53096	769663
					53134	333728							28047	1173208			53097	844406
					53135	368260							28048	976747			53098	919150
					53136	402792							28049	747057			53099	993893
					53137	424749							28050	489842			53100	1068636
					53138	423495							28051	354480			53101	1072850
					53139	422242							28052	214478			53102	1073461
					53142	0							28053	155647			53103	1074071
					53143	202859							28054	85966			53110	0
					53144	522307							28055	24895			53111	347251
					53145	594183							28056	0			53112	364566
					53146	666059							29395	0			53113	381880
					53147	709164							29428	461312			53114	399194
					53148	749318							29429	455515			53115	416508
					53149	753576							29430	487603			53116	433822
					53150	757553							29431	561766			53117	0
					53151	761529							29432	635930			53162	0
					53152	634234							29433	710093			55958	0
					53153	662034							29434	690092			55959	11775
					53154	638180							29435	642564			55961	0
					53155	591357							29436	595036			55963	27376
					53156	544534							29438	0			55964	28403
					53157	497711							53069	0			55965	29053
					53158	450888							53070	376417			55966	28045
					53160	0							53071	381057			55967	27036
					53199	0							53072	385697			55968	28840
					60000	0							53073	390338			55969	110733
													53074	394978			55970	201748
													53075	399618			55971	253372
													53076	405157			55972	310642
													53077	412355			55973	389907
													53078	419552			55974	560812
													53091	513118			55975	648444
													53092	520315			55976	719889
													53093	527513			55977	768686
													53094	537014			55978	788752
													53095	589028			55979	785318
													53096	641043			55980	742315
													53097	693057			55981	670943
													53098	745072			55982	592782
													53099	797087			55983	362647
													53100	849101			55984	295540
													53101	837216			55985	154147
													53102	822066			55986	124263
													53103	806917			55987	94432
													53162	0			55988	19724
													60000	0			55990	0
																	55994	12245
																	55995	0
																	60000	0

## Sheet: Figure 5B
	D6										B5
-nCAA	22	22	22	21	21	22	34	31	34		41	38	39	42	40	42	44	43	45
2-monofluoro-Phe	27	27	27	27	28	27					912	902	915	1724	1695	1707	1994	1975	1962
2,4-difluoro-Phe	324	324	326	281	275	270					448	439	492	641	644	703
2,5-difluoro-Phe	404	409	396	757	733	731					358	350	343	397	406	407	475	453	460
2,6-difluoro-Phe	1088	1108	1131	737	724	719					747	739	759	1007	1005	993	858	840	861
3,4,5-trifluoro-Phe	479	471	468	610	588	586					181	181	183	181	185	183
2,3,6-trifluoro-Phe	2013	2015	2035	936	956	981					751	735	707	501	489	548	429	436	460
2,3,4,5-tetrafluoro-Phe	2390	2355	2352	1725	1702	1756					568	589	578	479	457	469	518	498	497
2,3,5,6-tetrafluoro-Phe	2705	2674	2692	1963	1988	1990					1094	1092	1203	885	861	934
pentafluoro-Phe	2511	2555	2582	4047	4037	3957	3800	3766	3865		1749	1706	1712	2992	2987	2966	2891	2889	3094
Raw fluorescence Arbitrary units

## Sheet: Figure 6
WT HEK					D6 penta					B5 penta					D6 2356					B5 2356					D6 2345					B5 2345					D6 236					B5 236					D6 2,6
	500	0				500	0				500	0														500	0									500	0				500	0				500	0
	1286	0				832	0				857	0				500	0				500	0				832	0				500	0				1120	0				831	0				1165	0
	1290	0				838	0				863	0				1286	0				1286	0				837	0				1286	0				1126	0				837	0				1170	0
	1291	0				1005	0				1005	0				1290	0				1290	0				1286	0				1290	0				1425	0				1078	0				2013	0
	1354	0				1006	221502				1006	63227				1291	0				1291	0				1290	0				1291	0				1428	0				1084	0				2014	172819
	1357	0				1011	0				1011	0				1359	0				1425	0				1291	0				1426	0				1498	0				2013	0				2016	0
	1420	0				1286	0				1426	0				1362	0				1428	0				1426	0				1429	0				1499	389732				2014	61842				2574	0
	1423	0				1290	0				1429	0				1425	0				2139	0				1429	0				2139	0				1501	0				2016	0				2575	251994
	1574	0				1291	0				1718	0				1428	0				2140	47536				2139	0				2140	53768				2013	0				2245	0				2577	138325
	1575	342498				1426	0				1723	0				1499	0				2141	192131				2141	121040				2141	217320				2014	431867				2251	0				2578	0
	1577	0				1429	0				1825	0				1500	388713				2146	0				2146	0				2146	0				2016	0				2572	0				2579	0
	2013	0				1718	0				1831	0				1502	0				2541	0				2656	0				2574	0				2572	0				2574	0				2652	0
	2014	329706				1719	38780				2084	0				1717	0				2542	3666				2662	0				2579	0				2574	0				2575	78464				2658	0
	2016	0				1723	0				2089	56579				1718	81444				2546	0				2674	0				2656	0				2575	575377				2577	51157				2671	0
	2142	0				2249	0				2091	28642				1722	0				2574	0				2677	0				2662	0				2577	301210				2578	0				2677	0
	2143	38189				2254	0				2093	40214				2254	0				2577	0				3564	0				2941	0				2578	0				2579	0				3654	0
	2145	0				2582	0				2094	0				2257	26298				2656	0				3566	409805				2947	0				2579	0				2580	0				3655	128582
	2646	0				2584	650799				2543	0				2260	0				2661	0				3570	0				3641	0				2580	0				2654	0				3656	89112
	2652	0				2585	591570				2546	0				3564	0				5143	0				3774	0				3643	53443				2627	0				2656	2807				3661	67748
	2909	0				2587	0				2574	0				3566	747221				5145	145395				3776	104586				3646	0				2630	0				2660	0				3662	0
	2910	12242				3565	0				2575	180794				3570	0				5148	505570				3777	0				3774	0				2654	0				2672	0				3939	0
	2915	0				3569	325253				2577	109124				4734	0				5155	0				4169	0				3776	49235				2660	0				2674	2996				3941	172130
	4482	0				3570	0				2578	0				4737	0				5884	0				4170	16683				3777	0				2780	0				2679	0				3943	105033
	4483	638035				4738	0				2579	0				5316	0				5888	0				4171	32883				5420	0				2782	10946				2792	0				3944	136234
	4484	317962				4739	16301				2583	0				5317	212730				5916	0				4172	17862				5421	53122				2784	11781				2797	0				3945	0
	4485	0				4741	0				2584	147750				5318	423742				5917	7064				4174	0				5422	270351				2786	0				3564	0				5559	0
	4713	0				4872	0				2585	123106				5319	93323				5918	6914				4734	0				5423	96394				2955	0				3566	107489				5561	24557
	4714	15351				4873	138674				2587	0				5321	0				5919	7671				4737	0				5424	0				2957	53664				3570	0				5562	23135
	4716	0				4874	145288				3565	0				5844	0				5920	18199				5845	0				5917	0				2958	29315				3939	0				5564	0
	5297	0				4875	0				3569	64804				5845	14898				5922	0				5849	0				5920	12027				2959	0				3941	63951				5852	0
	5298	564138				5559	0				3570	0				5847	0				7307	0				5852	0				5923	0				3564	0				3944	92188				5855	0
	5299	523613				5560	349120				3679	0				7298	0				7308	53513				5855	7972				7297	0				3566	584502				3945	241107				5877	0
	5300	75049				5561	970801				3681	111425				7299	0				7309	162991				5856	0				7298	9131				3570	0				3946	70334				5878	9880
	5302	0				5562	232527				3683	0				7300	155618				7310	246662				5885	0				7301	12112				5313	0				3952	0				5880	0
	5831	0				5563	141123				5887	0				7302	0				7311	216287				5886	8451				7302	12185				5314	315061				4297	0				7267	0
	5838	355743				5565	89552				5888	0				7306	0				7312	121652				5888	0				7307	0				5315	220068				4299	14113				7268	85329
	5839	441591				5567	0				5891	0				7314	0				7313	45527				7301	0				7308	61921				5316	46959				4300	0				7269	187524
	5844	0				5858	0				5893	0				7320	0				7321	93623				7308	0				7309	188601				5317	0				4730	0				7270	272877
	7268	0				5861	10831				7897	0				7324	320060				7322	132779				7310	195557				7310	285418				5842	0				4734	0				7271	304796
	7269	807163				5862	0				7898	3571				7325	469581				7323	0				7311	171476				7311	250271				5846	0				4743	0				7272	306904
	7270	1686331				5888	0				7900	0				7326	0				7891	0				7312	135100				7312	140767				7127	0				4744	37880				7273	265813
	7271	2272680				5889	8498				8339	0				7327	0				7892	8077				7314	0				7313	49791				7128	370841				4745	37917				7274	175727
	7272	2056675				5891	0				8341	89843				7330	64463				7893	4162				7321	65605				7320	35079				7129	840389				4746	0				7276	0
	7273	1719769				7304	0				8342	86807				7331	82276				7894	8639				7322	91173				7321	106845				7130	925459				5559	0				9721	0
	7274	1151741				7307	0				8343	0				7336	0				7895	0				7323	0				7322	161693				7131	521748				5560	6833				9722	10848
	7281	0				9747	0				9739	0				8352	0				9487	0				7324	158864				7323	0				7133	0				5561	28546				9724	0
	7282	0				9749	14305				9740	34989				8354	0				9488	108760				7325	205702				7353	0				7351	0				5562	19540				9749	0
	11784	0				9754	0				9741	54264				8355	217439				9489	147408				7327	0				7354	4598				7352	15324				5564	0				9750	9772
	11786	44433				9815	0				9746	0				8356	590152				9490	129327				7891	0				7356	4938				7354	0				5841	0				9755	0
	11787	42687				9816	15746				9747	7652				8357	348023				9491	91395				7892	18685				7357	0				8340	0				5844	0				14594	0
	11789	0				9818	0				9748	5695				8358	142478				9493	0				7894	0				7891	0				8342	862412				5855	0				14596	7189
	14540	0				14647	0				9749	6416				8359	125450				9735	0				9485	0				7892	6385				8343	637978				5856	3795				14597	6023
	14542	73590				14654	0				9750	0				8360	0				9736	9758				9487	198734				7893	5937				8345	0				5858	0				14602	0
	14543	75375				14655	13269				9751	0				9487	0				9737	12503				9488	302526				7894	0				11826	0				5882	0				14630	0
	14544	59528				14656	12213				9764	0				9488	411470				9743	0				9489	356513				9711	0				11828	364558				5883	3612				14631	8186
	14547	61313				14657	11893				9769	6697				9489	523044				14584	0				9490	285713				9713	44127				11829	522809				5885	0				14632	10991
	14548	71687				14659	15111				9774	0				9490	474487				14585	0				9491	185109				9714	45206				11830	603451				5912	0				14633	7946
	14549	79830				14660	23106				11843	0				9491	358844				14586	261100				9493	0				9722	0				11831	528698				5914	4493				14637	6897
	14550	81362				14661	25881				11844	118445				9493	0				14587	354340				14631	0				9735	0				11833	0				5915	5833				14639	0
	14559	0				14662	18353				11845	275685				9733	0				14588	390207				14634	0				9737	8363				14221	0				5916	5401				14694	0
	14576	0				14663	0				11846	407760				9734	102681				14589	142994				14638	9374				9743	0				14223	347984				5917	0				14696	10285
	14583	0				14664	0				11847	526694				9735	98881				14590	114945				14640	0				9755	0				14224	328602				7295	0				14697	9589
	14604	0				23667	0				11848	27712				9741	0				14591	74168				14642	762234				9761	9856				14230	297274				7298	0				14699	0
	14616	0				23669	305847				11849	11996				9767	0				14601	0				14643	576385				9764	0				14231	332055				7308	0				16676	0
	14618	19415				23673	0				11850	5944				9779	0				14603	0				14644	408849				9765	5021				14232	730811				7310	68978				16678	8854
	14619	580065				23690	211895				11851	3682				11837	0				14634	0				14645	279209				9767	0				14233	807950				7311	60483				16679	16215
	14620	688339				23691	266425				11853	0				11838	40341				14642	151674				14646	251781				9768	5773				14234	424217				7312	47805				16680	22888
	14621	644569				23692	868833				11863	0				11839	42694				14643	145918				14647	285473				9769	5847				14235	387415				7321	26101				16681	77983
	14623	0				23693	3112579				14642	0				11841	0				14644	146533				14648	424642				9770	0				14236	336540				7322	36377				16682	182072
	14625	0				23694	4600529				14659	125080				14240	0				14648	201718				14649	575571				11835	0				14237	244635				7323	0				16683	491258
	23554	0				23695	6238688				14660	132259				14242	583991				14649	237524				14650	737832				11837	6855				14239	0				9724	0				16684	557190
	23555	280788				23696	6610056				14661	133911				14243	885996				14650	348792				14651	847746				11838	5121				14603	0				9725	0				16685	501679
	23556	299558				23697	6263062				14662	96857				14244	887882				14651	413375				14652	910451				11840	5791				14604	16540				9726	15866				16686	301993
	23557	318329				23698	4861242				14664	0				14245	772158				14652	435854				14653	841531				11841	7616				14605	18157				9727	16588				16687	72205
	23558	346162				23699	2715752				16677	0				14246	461750				14653	384028				14654	736169				11842	0				14606	21274				9728	23036				16688	51606
	23567	0				23700	1359169				16678	0				14247	0				14654	317791				14655	570512				14613	0				14607	16664				9729	28609				16689	26352
	23568	0				23701	1041806				16679	20961				14635	0				14655	260334				14656	444460				14614	4391				14613	0				9730	30026				16690	12601
	23569	2119350				23702	860617				16680	213541				14641	41420				14656	235416				14657	371817				14615	5097				14620	0				9731	43806				16691	0
	23570	3976734				23703	333149				16681	594661				14642	53614				14657	254379				14658	401757				14616	6323				14622	0				9732	63717				16692	0
	23571	7207760				23704	297912				16682	1148667				14643	54791				14658	292224				14659	470438				14623	0				14635	736457				9733	61360				23618	0
	23572	8449653				23706	0				16683	1633231				14651	0				14659	335951				14660	538559				14629	0				14636	893761				9734	48851				23619	379476
	23573	8948889				23723	0				16684	1685016				14654	0				14660	332458				14661	566795				14634	0				14637	1966620				9735	62481				23620	433927
	23574	8560368				27941	0				16685	1474582				14660	0				14661	312127				14662	512491				14642	507674				14638	2552015				9741	0				23621	465412
	23575	7418195				27951	0				16686	1062191				14687	0				14662	256952				14663	395351				14643	343137				14639	2960702				9803	0				23622	455243
	23576	5262611				27953	547780				16687	639719				14688	209309				14663	192307				14664	240639				14644	222328				14640	3049552				9804	3983				23623	427052
	23577	2014981				27954	738842				16688	263734				14689	256772				14664	122000				14665	0				14645	98948				14641	2828516				9806	0				23624	346322
	23578	1158135				27955	929904				16689	74533				14690	193627				14665	0				14713	0				14646	121268				14642	2409327				10545	0				23625	265554
	23579	702399				27956	1063154				16690	6615				14691	0				16668	0				14714	10294				14647	229156				14643	1805480				10546	127365				23626	184579
	23580	560752				27957	1119581				16691	0				15524	0				16670	54843				14715	11723				14648	362209				14644	1221245				10547	166407				23627	281094
	23581	425468				27958	1383373				16696	139308				15526	671931				16678	0				14716	8321				14649	453513				14645	745950				10548	73846				23628	219348
	23582	290184				27959	1400781				16697	178938				15527	758792				16679	49692				14717	0				14650	523438				14646	355102				10549	0				23629	256432
	23583	0				27960	988884				16698	193345				15528	675297				16680	86475				15522	0				14651	507041				14648	418957				10550	0				23630	279548
	27814	0				27961	819661				16699	184319				15529	536641				16681	204820				15524	224126				14652	462540				14649	481946				11816	0				23631	393256
	27815	188496				27962	693859				16700	148640				15530	0				16682	460353				15525	334226				14653	320157				14650	1013643				11817	86865				23632	457026
	27816	220313				27963	713916				16702	0				16678	0				16683	703295				15526	404676				14654	270435				14651	1136107				11818	69893				23633	527604
	27817	252131				27968	0				23672	0				16679	62363				16684	746558				15527	468423				14655	220696				14652	1168347				11822	40159				23634	629507
	27818	283948				27969	309480				23673	142392				16680	306449				16685	688965				15528	440280				14656	188025				14653	931436				11823	38253				23635	776328
	27819	283972				27970	2657756				23674	219563				16681	854166				16686	482059				15529	382383				14657	178370				14655	0				11824	37302				23636	924458
	27820	261774				27971	6710511				23675	296734				16682	1864794				16687	199488				15530	292953				14658	183467				16678	0				11826	0				23637	1225581
	27821	239576				27972	12619345				23676	340770				16683	3433485				16688	173014				15531	186945				14659	272628				16679	47787				11827	35212				23638	2724270
	27822	217378				27973	16839521				23677	362006				16684	4065608				16689	126433				15532	0				14660	270859				16680	128530				11828	192744				23639	4218577
	27823	208201				27974	20284861				23678	383243				16685	3898694				16690	100439				23658	0				14661	180202				16681	458824				11829	665728				23640	5164808
	27824	204912				27975	22401005				23679	315957				16686	3003482				16691	95051				23659	0				14662	157261				16682	1634456				11830	888874				23641	5859336
	27827	0				27976	22716173				23680	247993				16687	1527587				16692	93871				23660	152261				14663	126660				16683	2280049				11831	774944				23642	6111982
	27829	253536				27977	22191697				23681	544069				16688	742408				16693	87992				23661	167663				14664	91478				16684	2600960				11832	209786				23643	5772632
	27830	302061				27978	20845622				23682	262070				16689	540178				16694	77417				23662	183065				14665	0				16685	2493836				11833	0				23644	5037685
	27831	648908				27979	17641525				23683	170018				16690	397302				16695	59631				23663	187681				16664	0				16686	2016806				11834	0				23645	3924152
	27832	702850				27980	13083267				23684	113432				16691	241152				16696	41117				23672	162425				16668	0				16687	1388271				14579	0				23646	2264338
	27833	861829				27981	6615285				23689	0				16692	219162				16698	0				23673	190793				16669	231857				16688	502342				14584	0				23647	532442
	27834	1113716				27982	3541033				23690	299398				16693	227222				23657	0				23674	1309571				16670	395598				16689	158614				14585	13099				23648	5218
	27835	1056842				27983	476379				23691	831263				16694	239738				23658	0				23675	2156615				16671	383792				16690	85134				14586	15705				23649	0
	27836	1080961				27984	247041				23692	1390556				16695	221597				23659	87945				23676	3156033				16672	379813				16691	66366				14587	14375				23650	5288
	27837	546219				27985	0				23693	2396672				16696	186822				23660	283199				23677	3620188				16673	274825				16692	86714				14588	10074				23651	5286
	27838	559406				27997	114708				23694	2950265				16697	174252				23661	341443				23678	3886940				16674	171244				16694	0				14591	64575				23652	0
	27839	288914				27998	311342				23695	3481039				16699	0				23662	411110				23679	3333673				16675	68970				23633	0				14592	71466				27886	0
	27841	0				27999	301913				23696	3433887				23658	0				23663	449132				23680	3192028				16678	120936				23634	524403				14593	46815				27887	395986
	27842	97433				28000	433160				23697	3005541				23659	0				23664	455750				23681	1846584				16679	203958				23635	491837				14594	41240				27888	351685
	27843	152417				28001	601263				23698	2283286				23660	0				23665	446839				23682	1099614				16680	345351				23636	459271				14595	38702				27889	307385
	27844	491895				28003	0				23699	1491308				23661	326744				23666	449117				23683	389287				16681	757654				23637	402589				14596	39150				27890	263085
	27845	777515				28008	169327				23700	556116				23662	446048				23667	315429				23684	0				16682	1048948				23638	329313				14597	39924				27891	245818
	27846	2304368				28009	166089				23701	201787				23663	915352				23668	256551				27919	0				16683	1398762				23639	256038				14598	36776				27892	241639
	27847	4873633				28010	162960				23702	0				23664	652399				23669	199421				27920	545316				16684	1524438				23640	530594				14599	27041				27899	0
	27848	11692744				28011	159945				23703	0				23665	621391				23670	172086				27921	510105				16685	1434968				23643	304731				14603	0				27900	159286
	27849	18956428				28012	156930				23708	127677				23666	590384				23671	144751				27922	701945				16686	1133287				23644	317067				14604	0				27901	278850
	27850	23750036				28013	153914				23709	123834				23667	577602				23672	432175				27923	663616				16687	894208				23645	688522				14605	5887				27902	314060
	27851	27940136				28014	0				23710	122656				23668	604528				23673	689147				27924	389173				16688	523276				23646	717827				14606	3135				27903	349270
	27852	30862306				28304	0				23711	121479				23672	929193				23674	2170115				27925	313037				16689	425799				23647	890389				14612	0				27904	359034
	27853	31701605				28315	354047				23712	0				23673	1337936				23675	3073519				27926	236901				16690	414499				23648	1095246				14620	0				27905	344448
	27854	30113187				28316	244747				23715	72183				23674	7093074				23676	3903725				27927	160765				16691	403913				23649	885447				14635	70726				27906	329861
	27855	26948815				28317	224698				23716	77850				23675	9924179				23677	4396894				27928	143187				16692	418827				23650	975692				14636	79294				27907	321205
	27856	22070429				28326	236113				23717	84220				23676	13203880				23678	4660350				27929	153960				16693	412939				23651	910882				14637	136057				27908	191531
	27857	15384787				28327	237381				23718	0				23677	13945562				23679	4414853				27933	197049				16694	363390				23652	838833				14638	186566				27909	161087
	27858	8826732				28328	283606				23722	0				23678	14742951				23680	4166421				27934	522556				16695	250214				23653	820624				14639	224503				27910	130644
	27859	4970734				28329	358914				23724	0				23679	13836323				23681	3278593				27935	589725				16696	0				23654	1271348				14640	218220				27911	134773
	27860	2442576				28330	434222				23753	104601				23680	12956610				23682	2018572				27936	670898				16700	0				23655	2973958				14641	201015				27912	178458
	27861	1176457				28331	452454				23755	0				23681	7435279				23683	717861				27937	893618				23657	0				23656	6071022				14642	163652				27913	222142
	27862	285706				28332	457053				27941	0				23682	4110225				23684	358242				27938	984246				23658	0				23657	10466682				14643	122357				27914	370069
	27863	282898				28333	461041				27951	0				23683	2368486				23685	153746				27939	1164843				23659	78553				23658	13381436				14644	74241				27915	749133
	27868	162726				28334	380697				27953	137231				23684	0				23686	89481				27940	1118544				23660	230234				23659	15313536				14646	0				27916	2440528
	27869	148187				28335	300353				27954	188077				23689	1020797				23687	90815				27941	1025939				23661	284550				23660	16185219				14649	0				27917	4563204
	27870	175116				28337	0				27955	238923				23690	1066084				23700	53232				27942	786339				23662	346555				23661	14929291				14660	0				27918	7393318
	27871	202044				28448	0				27956	271115				23691	1201822				23701	109479				27943	726476				23663	408400				23662	12989370				14662	7103				27919	9239998
	27872	207213				28481	367197				27957	278520				23692	1337559				23702	125624				27944	287062				23664	318934				23663	9907905				14663	6070				27920	10853858
	27873	205890				28482	253743				27958	367789				23693	1246831				23703	151960				27945	94734				23665	331001				23664	5649205				14670	0				27921	12041899
	27874	192452				28483	0				27959	372807				23694	1051963				23704	178297				27946	111448				23666	298714				23665	2463472				16676	0				27922	11994872
	27875	165363				29188	0				27960	226445				23696	0				23705	0				27947	352225				23667	261151				23666	318942				16677	5349				27923	11494053
	27877	0				29189	783270				27961	177968				23705	0				27919	0				27948	328574				23668	194918				23668	0				16678	5690				27924	10483159
	27887	215494				29190	825471				27962	145294				27920	0				27920	178239				27949	610262				23669	130826				23688	0				16679	5035				27925	8659189
	27888	212685				29191	867673				27963	165702				27922	336943				27921	167808				27950	767309				23670	103241				27900	0				16680	7273				27926	6620976
	27889	232826				29192	909874				27965	60310				27923	360827				27922	233639				27951	1864290				23671	75656				27902	451097				16681	31756				27927	2749260
	27890	289073				29193	1220824				27966	52487				27933	0				27923	228850				27952	4305288				23672	420488				27903	439960				16682	107494				27928	578028
	27891	345320				29194	1791683				27967	48960				27934	752880				27924	138423				27953	8738459				23673	658578				27904	688688				16683	196707				27929	91475
	27892	401567				29195	1854752				27968	46512				27935	867793				27925	133095				27954	11869658				23674	1855030				27905	713260				16684	215651				27930	0
	27894	0				29196	1876253				27969	620129				27936	1122834				27933	90476				27955	15134575				23675	2643691				27906	758635				16685	190251				27933	110789
	29065	0				29197	1858471				27970	1432450				27937	1221617				27934	282396				27956	17557404				23676	3424535				27907	364234				16686	114403				27934	79005
	29067	1030205				29198	1821240				27971	2702819				27938	1148627				27935	313579				27957	19390234				23677	3828596				27908	358351				16687	23153				27935	247714
	29068	925473				29199	1753187				27972	4179099				27939	1495336				27936	353966				27958	20078910				23678	4034505				27909	352468				16688	7054				27936	364917
	29069	820741				29200	2093208				27973	5370470				27940	1418746				27937	392241				27959	18921733				23679	3781436				27910	346585				16689	8437				27937	492365
	29070	1120641				29201	2151735				27974	6216709				27941	1262301				27938	390611				27960	16888867				23680	3535131				27911	364014				16690	5334				27938	620217
	29071	1434577				29202	2840734				27975	6486623				27942	1133060				27939	448923				27961	14387127				23681	2797021				27912	408113				16691	0				27939	734203
	29072	1469909				29203	3070387				27976	6183278				27943	1125641				27940	432008				27962	11208175				23682	1761490				27913	452213				16693	0				27940	761684
	29073	1512653				29204	3688753				27977	5644884				27944	674751				27941	406074				27963	7315359				23683	700253				27914	496312				21089	0				27941	725663
	29074	1669675				29205	3848577				27978	4844614				27945	252828				27942	359058				27964	3989610				23684	316103				27915	508768				21090	34403				27942	688453
	29075	2130551				29206	4115957				27979	3551242				27946	270422				27943	354929				27965	647694				23685	250843				27916	516344				21091	134265				27943	559028
	29076	2313267				29207	4107975				27980	1980079				27947	276143				27944	160856				27966	600439				23686	194701				27917	523919				21092	217912				27944	435841
	29077	2991455				29208	3872099				27981	712496				27948	282329				27945	36146				27967	427651				23687	206848				27918	527504				21093	236590				27946	0
	29078	3726727				29209	4082467				27982	356193				27949	291196				27946	40809				27968	424990				23688	218995				27919	520096				21094	305780				27957	72771
	29079	4445367				29210	3669670				27983	0				27950	300078				27947	43691				27969	498005				23689	218721				27920	512688				21095	229320				27958	72103
	29080	4870638				29211	3893082				27986	109806				27951	1967491				27948	47701				27970	458054				23690	209902				27921	505280				21096	159164				27960	0
	29081	5916394				29212	4253670				27987	94986				27952	5304364				27949	58207				27971	424752				23691	201083				27922	447969				21097	46114				28251	0
	29082	6600882				29213	4793128				27988	113220				27953	15174408				27950	69622				27972	394703				23692	154108				27923	365676				21099	0				28272	0
	29083	7328309				29214	6127644				27989	133407				27954	20842011				27951	609528				27973	347584				23693	106840				27924	283384				23649	0				28273	245058
	29084	7297421				29215	7961306				27990	153593				27955	28726816				27952	1754684				27974	291846				23694	83798				27925	206864				23650	39059				28274	304529
	29085	7659223				29216	9815563				27991	150131				27956	34057662				27953	4345954				27975	245084				23698	141683				27926	345660				23651	40362				28275	509730
	29086	7204507				29217	12776998				27992	133606				27957	37760913				27954	5907528				27976	189450				23699	172632				27927	165962				23652	41665				28276	736867
	29087	7225115				29218	15257101				27993	117082				27958	39351723				27955	7465460				27977	84494				23700	272748				27928	197843				23653	52649				28277	779105
	29088	7241077				29219	17668989				27995	0				27959	38341484				27956	8771657				27978	260669				23701	372863				27929	230082				23654	68085				28278	812961
	29089	7337196				29220	19756619				27998	103682				27960	34241169				27957	9674565				27979	297732				23702	442231				27930	259329				23655	158734				28279	831452
	29090	7671107				29221	21393526				27999	105772				27961	28895174				27958	9954032				27980	377440				23703	490443				27931	506136				23656	289981				28280	831158
	29091	9083529				29222	21889780				28000	141238				27962	22302577				27959	9402611				27981	464821				23704	538655				27932	521490				23657	476014				28281	768564
	29092	10482706				29223	21779900				28001	185448				27963	13825678				27960	8423566				27982	347908				23705	0				27933	1904178				23658	574348				28282	669841
	29093	11781477				29224	21402763				28003	0				27964	7047270				27961	7144561				27983	344847				27919	0				27934	3810974				23659	641034				28283	478864
	29094	14991739				29225	18255512				28307	0				27965	758133				27962	5556692				27985	0				27920	173026				27935	8884924				23660	673507				28284	400444
	29095	17798037				29226	18654644				28309	77125				27966	593552				27963	3562888				27989	104526				27921	166289				27936	19015672				23661	583896				28285	341004
	29096	20070578				29227	16729443				28324	69793				27969	220208				27964	1859012				27990	98225				27922	217304				27937	24247413				23662	482918				28286	291864
	29097	22005050				29228	13842921				28325	69305				27970	209534				27965	482838				27991	111735				27923	213490				27938	29097263				23663	237495				28288	0
	29098	23844408				29229	15553419				28326	201114				27971	256237				27966	412421				27992	125473				27924	139836				27939	32259532				23664	140488				28303	178541
	29099	24834393				29230	13478738				28327	255786				27972	311499				27967	363324				27993	139211				27925	116401				27940	33134299				23665	0				28304	221507
	29100	24586961				29231	10223986				28328	310459				27973	326456				27968	308610				27994	150500				27926	92966				27941	31926338				23666	0				28305	257850
	29101	24132116				29232	9367940				28329	351814				27974	311031				27969	314247				27995	136595				27927	69531				27942	28743396				27900	0				28306	294193
	29102	25288986				29233	7797925				28330	364833				27975	450059				27970	219568				27996	122689				27928	64032				27943	23842710				27902	81286				28307	319851
	29103	21022146				29234	4169090				28331	377854				27977	0				27971	198635				27997	108784				27929	67217				27944	17651891				27903	82414				28308	322230
	29104	18896439				29235	4106946				28332	389834				27978	611613				27972	177945				27999	0				27933	79957				27945	7380696				27904	135266				28309	324609
	29105	17388500				29236	4534486				28333	349722				27979	768738				27973	154415				29171	0				27934	197321				27946	3267131				27905	138325				28310	310683
	29106	15556732				29237	10748987				28334	299136				27980	1032936				27974	128594				29172	801728				27935	222578				27947	623094				27906	130074				28311	273735
	29107	13616198				29238	19594918				28335	248552				27981	1541568				27975	77155				29173	745525				27936	253426				27948	258912				27907	119724				28312	236788
	29108	8633919				29239	28799440				28336	77743				27982	1335102				27976	68548				29174	689321				27937	352452				27953	218971				27908	102782				28313	0
	29109	7231019				29240	42491588				28337	79309				27983	1371337				27977	59941				29175	826370				27938	411655				27954	212451				27909	88318				28316	0
	29110	5580060				29241	58237259				28367	0				27985	0				27978	245837				29176	735062				27939	513284				27955	228001				27910	85624				29133	0
	29111	2898892				29242	73938395				29188	0				27989	323735				27979	293936				29177	637043				27940	517189				27956	244228				27911	44874				29134	215637
	29112	3784955				29243	90471135				29189	242736				27990	322375				27980	377096				29178	668092				27941	536107				27957	1003119				27912	57619				29135	738288
	29113	4912103				29244	103119765				29190	236379				27991	389456				27981	463973				29179	608822				27942	305394				27958	1131045				27913	70365				29136	733669
	29114	13454790				29245	110595713				29191	230021				27992	457326				27982	440571				29180	584483				27943	316328				27959	1385043				27914	83110				29137	855702
	29115	22283811				29246	110482646				29192	223663				27993	525196				27983	455206				29181	800569				27944	71194				27960	1636189				27915	98448				29138	872168
	29116	34972818				29247	104415663				29193	188973				27994	583988				27984	40439				29182	1038271				27945	62260				27961	1689214				27916	114185				29139	1092030
	29117	57005305				29248	93698522				29194	290569				27995	549391				27985	41497				29183	1363648				27946	26157				27962	1727054				27917	129923				29140	1062642
	29118	78833272				29249	83096544				29195	286822				27996	514794				27986	38000				29184	1471449				27947	26140				27963	1708439				27918	142831				29141	1034881
	29119	99183577				29250	72536455				29196	300716				27997	480197				27988	0				29185	1649525				27948	27296				27964	1182899				27919	147949				29142	1026446
	29120	117722317				29251	50543108				29197	330331				27999	0				28460	0				29186	2258345				27949	35203				27965	901850				27920	153066				29143	1006549
	29121	132339952				29252	33620844				29198	257015				28309	0				28462	120334				29187	3086493				27950	44608				27966	0				27921	158184				29144	1036746
	29122	138236502				29253	13627695				29199	270869				28311	987789				28463	124539				29188	3822449				27951	337306				28405	0				27922	144971				29145	1025974
	29123	136122108				29254	21799838				29200	284722				28312	1136294				28464	128744				29189	3980221				27952	919278				28407	323194				27923	122582				29146	1411663
	29124	125894576				29255	31867438				29201	276046				28344	0				28465	124056				29190	3905296				27953	3051109				28408	383468				27924	116705				29147	1660147
	29125	111037218				29256	115287437				29202	339522				29171	0				28466	108568				29191	3921087				27954	4071216				28409	443742				27925	101629				29148	1872071
	29126	93980578				29257	191422191				29203	337621				29172	1370603				28467	93080				29192	4007110				27955	5644396				28410	482809				27926	111267				29149	2280598
	29127	75063745				29258	336970029				29204	329949				29173	1265535				28468	78465				29193	4188357				27956	6732480				28411	509782				27927	31925				29150	2736841
	29128	65902726				29259	515354788				29205	382460				29174	1160467				28469	79890				29194	4414363				27957	7507739				28412	536755				27928	36807				29151	3058451
	29129	44726578				29260	709369220				29206	330227				29175	1411069				28480	95555				29195	4873117				27958	7821274				28413	526003				27929	44004				29152	3307892
	29130	36737529				29261	909194441				29207	355740				29176	1236459				28481	96979				29196	5605648				27959	7465954				28414	466609				27930	51162				29153	3477748
	29131	36996716				29262	1098889096				29208	252812				29177	1049841				28482	103929				29197	6789846				27960	6684482				28415	407215				27931	58094				29154	3614214
	29132	52026837				29263	1261857338				29209	159146				29178	862043				28483	117588				29198	8519970				27961	5733515				28417	0				27932	64777				29155	3704687
	29133	131701129				29264	1338398855				29210	168598				29179	779491				28484	131248				29199	10045880				27962	4521419				29152	0				27933	221469				29156	3590348
	29134	227046070				29265	1291025797				29211	260823				29180	1073213				28485	143625				29200	12084933				27963	3077725				29153	294131				27934	562035				29157	3635293
	29135	470575128				29266	1167527302				29212	425850				29181	806675				28486	132414				29201	13880701				27964	1648360				29154	324516				27935	1246969				29158	3705283
	29136	686648418				29267	1013820169				29213	610381				29182	994686				28487	121204				29202	14893444				27965	452074				29155	1575598				27936	2603219				29159	4051869
	29137	971782190				29268	823412520				29214	756889				29183	1196219				28488	109994				29203	16209692				27966	378706				29156	1533122				27937	3324384				29160	4569158
	29138	1262822631				29269	631773331				29215	1181779				29184	2085719				28489	0				29204	17135395				27967	331071				29157	1453177				27938	3958091				29161	5234165
	29139	1530820047				29270	448174550				29216	1673711				29185	2816332				29170	0				29205	15759597				27968	282541				29158	1367455				27939	4397120				29162	6108497
	29140	1737857860				29271	308784966				29217	2075897				29186	4124879				29171	167856				29206	15128898				27969	291197				29159	1324729				27940	4518320				29163	7014730
	29141	1869639193				29272	212117201				29218	2697479				29187	6578035				29172	180281				29207	16410549				27970	213952				29160	1062735				27941	4359501				29164	8331655
	29142	1856373587				29273	130742290				29219	3288637				29188	7852221				29173	363844				29208	15913259				27971	279458				29161	1101597				27942	3923210				29165	9285893
	29143	1662444943				29274	83713045				29220	3841162				29189	8314186				29174	378926				29209	12245843				27972	272182				29162	1604373				27943	3259915				29166	9884947
	29144	1413378896				29275	86843083				29221	4231533				29190	8218781				29175	300576				29210	10337856				27973	269132				29163	1811473				27944	2445770				29167	10515973
	29145	1146140936				29276	92833132				29222	4351910				29191	8361208				29176	886109				29211	9084016				27974	260103				29164	2379173				27945	1198375				29168	11019579
	29146	876696368				29277	103700860				29223	4455609				29192	8529726				29177	939773				29212	8801529				27975	210226				29165	3329621				27946	599802				29169	11011469
	29147	628061518				29278	111938065				29224	4248792				29193	8954998				29178	1204613				29213	7777668				27976	188567				29166	4105510				27947	150653				29170	10087893
	29148	406847836				29279	119037846				29225	3904663				29194	9767479				29179	1089799				29214	5912654				27977	90073				29167	4639758				27948	30641				29171	9179478
	29149	284767401				29280	123517302				29226	3893431				29195	10812141				29180	1084665				29215	5822964				27978	221103				29168	6231876				27949	0				29172	9462846
	29150	157620890				29281	127208486				29227	3367919				29196	12325958				29181	1043898				29216	2917357				27979	257071				29169	6663229				27953	23952				29173	7972356
	29151	70868548				29282	132991691				29228	2731522				29197	14714698				29182	865007				29217	2232646				27980	321927				29170	6940725				27954	23155				29174	5734425
	29152	50679968				29283	139136658				29229	2613708				29198	18024338				29183	940071				29218	3902396				27981	389792				29171	7141087				27955	30256				29175	6643230
	29153	77283094				29284	149413975				29230	1879127				29199	21043376				29184	1168609				29219	6422074				27982	340069				29172	7124154				27956	37600				29176	6498572
	29154	103331637				29285	162428492				29231	1086306				29200	26079991				29185	1408059				29220	15146959				27983	351313				29173	6939915				27957	124935				29177	5578466
	29155	105143270				29286	179914732				29232	765074				29201	29837758				29186	1683631				29221	21518008				27984	27582				29174	6596905				27958	143780				29178	4707785
	29156	99116108				29287	193649910				29233	622060				29202	32389694				29187	1984268				29222	31696944				27985	0				29175	6594329				27959	171918				29179	3698214
	29157	93477998				29288	207041304				29234	384226				29203	35031529				29188	2324156				29223	43201706				27989	46535				29176	6981022				27960	195820				29180	2739148
	29158	89211583				29289	211139507				29235	625085				29204	37153457				29189	2539192				29224	54673034				27990	45730				29177	7545979				27961	201427				29181	2780720
	29159	84366279				29290	210528642				29236	1730646				29205	34468996				29190	2765290				29225	65217090				27991	52108				29178	8820608				27962	201759				29182	3975011
	29160	78057499				29291	213030712				29237	4185648				29206	33168201				29191	2824088				29226	74488416				27992	58568				29179	10836494				27963	196422				29183	4931881
	29161	72128354				29292	204245636				29238	6839237				29207	35777079				29192	2874917				29227	76803553				27993	65029				29180	13267124				27964	121881				29184	8316635
	29162	62809182				29293	158224209				29239	11787890				29208	34891768				29193	2907568				29228	76667390				27994	70345				29181	16258614				27965	94382				29185	12629236
	29163	52321707				29294	130281868				29240	17051924				29209	27279655				29194	2761363				29229	72351302				27995	63884				29182	18811347				27966	0				29186	18790331
	29164	40989292				29295	99225335				29241	22394744				29210	23092395				29195	2764498				29230	63821573				27996	57424				29183	22155126				29154	0				29187	26131152
	29165	31235211				29296	67441200				29242	27295099				29211	22946273				29196	2900272				29231	54015536				27997	50963				29184	25170222				29155	111500				29188	33977195
	29166	24075177				29297	58959600				29243	31785071				29212	22535943				29197	3216131				29232	45258601				27999	0				29185	27327082				29156	92132				29189	40833002
	29167	16827944				29298	36784365				29244	34435477				29213	19366215				29198	3719273				29233	39270845				28310	0				29186	28127443				29157	72763				29190	46815822
	29168	8468589				29299	25516533				29245	34869514				29214	13734648				29199	4313420				29234	23224147				28312	79958				29187	29129441				29158	53395				29191	49773729
	29169	3219709				29300	22346151				29246	32521641				29215	12790429				29200	5133921				29235	16760791				28313	82349				29188	30824370				29159	53564				29192	50747464
	29170	2597971				29301	14971296				29247	29002536				29216	6729826				29201	6081461				29236	22447683				28314	84739				29189	30477124				29164	0				29193	48259747
	29171	1456863				29302	15960546				29248	24578411				29217	7497174				29202	6843883				29237	30961224				28315	87182				29190	26367705				29165	31275				29194	42978720
	29172	1362225				29303	16801624				29249	21106478				29218	8813093				29203	7702436				29238	68883872				28316	89778				29191	21556783				29166	168822				29195	36875937
	29173	1057565				29304	18083129				29250	18671187				29219	13160344				29204	8575786				29239	136763088				28327	118326				29192	20338949				29167	375489				29196	31789551
	29174	1033707				29305	18705231				29251	12868095				29220	30191535				29205	8954191				29240	260989867				28328	120922				29193	21849685				29168	672804				29197	29904215
	29175	1362681				29306	19069328				29252	11195190				29221	47118720				29206	9297718				29241	383033745				28329	125541				29194	18371115				29169	867208				29198	19092690
	29176	1527975				29307	19886070				29253	4786434				29222	69619816				29207	10008776				29242	532234518				28330	135948				29195	15941584				29170	1013197				29199	8823785
	29177	1491698				29308	19086526				29254	6601766				29223	96889530				29208	10275012				29243	684525886				28331	146355				29196	15754132				29171	1160613				29200	11008813
	29178	1202538				29309	18503064				29255	15786786				29224	125185659				29209	8212166				29244	825272550				28332	156763				29197	15094480				29172	1295333				29201	14143043
	29179	1314923				29310	16928232				29256	49503656				29225	151693389				29210	7360248				29245	930966193				28333	154817				29198	9985689				29173	1330228				29202	45817264
	29180	1524481				29311	16471319				29257	89370919				29226	176669397				29211	7919926				29246	985145363				28334	148949				29199	7356118				29174	1315070				29203	68587633
	29181	1563384				29312	15414782				29258	141243534				29227	186066984				29212	7619778				29247	955648234				28335	143081				29200	7926889				29175	1305410				29204	144145426
	29182	1510276				29313	14296556				29259	211198510				29228	189689933				29213	6392776				29248	868283725				28336	137726				29201	16222106				29176	1267800				29205	214299641
	29183	1631871				29314	13562453				29260	283544317				29229	182278036				29214	4756779				29249	743026395				28337	133837				29202	26663644				29177	1273000				29206	302394285
	29184	1539430				29315	14837555				29261	352688470				29230	162475413				29215	4175979				29250	601918190				28338	129949				29203	37407447				29178	1310823				29207	393566766
	29185	1637384				29316	14826187				29262	414379698				29231	138172027				29216	2665064				29251	457661343				28339	126060				29204	55394889				29179	1403404				29208	479708752
	29186	2062559				29317	15010116				29263	461255733				29232	115502688				29217	2116671				29252	329867357				28340	134415				29205	73624466				29180	1541413				29209	544577454
	29187	3109467				29318	12976567				29264	471353757				29233	96779149				29218	2613476				29253	224982771				28341	146657				29206	94060176				29181	1746120				29210	580631710
	29188	4746913				29319	14226914				29265	435029712				29234	54055790				29219	3660601				29254	144043480				28342	158899				29207	113868883				29182	1990376				29211	583238507
	29189	7680064				29320	13297914				29266	377641801				29235	34375790				29220	7123776				29255	96164121				28343	168728				29208	130936864				29183	2238682				29212	529522949
	29190	10008331				29321	11929098				29267	314026632				29236	35975110				29221	10336740				29256	72732380				28344	171649				29209	139548778				29184	2558675				29213	453831544
	29191	12734811				29322	9480997				29268	245015654				29237	70208681				29222	15368326				29257	67961859				28345	174571				29210	139748379				29185	2809035				29214	370887640
	29192	15354177				29323	7786891				29269	179937142				29238	152385118				29223	21017580				29258	77703205				28346	177492				29211	134430138				29186	2935047				29215	286463654
	29193	17303864				29324	6812515				29270	118935794				29239	316557993				29224	26767759				29259	90118747				28347	161281				29212	119547541				29187	3053490				29216	207435743
	29194	18484981				29325	3796431				29271	77996999				29240	537254883				29225	32069856				29260	102037640				28348	138996				29213	102830224				29188	3213798				29217	140179175
	29195	18836157				29326	3260872				29272	55955097				29241	798020514				29226	36855893				29261	109906901				28349	116711				29214	82666597				29189	3187064				29218	91815016
	29196	18232035				29327	2387205				29273	27215254				29242	1102198031				29227	38146742				29262	112391446				28350	98950				29215	72878846				29190	2751085				29219	61848348
	29197	16473325				29328	1428020				29274	14180566				29243	1414673337				29228	38191498				29263	112259210				28351	94133				29216	46005314				29191	2245885				29220	46337994
	29198	14252308				29329	1385588				29275	17017339				29244	1703913847				29229	36149329				29264	106485734				28355	74867				29217	30911910				29192	2130957				29221	42413730
	29199	11704109				29330	1279070				29276	25819326				29245	1920778766				29230	32024982				29265	94441435				28356	70051				29218	20904080				29193	2218455				29222	48351079
	29200	9124468				29331	1335667				29277	28895388				29246	2035862311				29231	26665434				29266	80214148				28357	80232				29219	36133616				29194	1638534				29223	57981693
	29201	5253049				29332	1531007				29278	27765425				29247	1985281109				29232	22322442				29267	67880080				28358	133323				29220	122901080				29195	1273070				29224	66485760
	29202	3021125				29333	1595735				29279	26496546				29248	1819106706				29233	19318267				29268	53323565				28382	0				29221	237751861				29196	1234171				29225	72433897
	29203	1381486				29334	1644655				29280	26735789				29249	1568959286				29234	11368244				29269	41347857				28460	0				29222	387488602				29197	1159197				29226	75420068
	29204	448365				29335	1765125				29281	27022172				29250	1279776840				29235	8293648				29270	29831031				28462	84870				29223	596936048				29198	746995				29227	72900380
	29205	262563				29336	2044669				29282	27783960				29251	983122043				29236	9891059				29271	21996996				28463	83623				29224	842457745				29199	423056				29228	68419871
	29206	257821				29337	2122847				29283	27990857				29252	719159072				29237	13662951				29272	17449535				28464	82376				29225	1098820586				29200	525989				29229	60574086
	29207	578971				29338	2595979				29284	28395831				29253	501794781				29238	30882348				29273	12884332				28465	82074				29226	1343039473				29201	1552475				29230	50470875
	29208	609073				29339	2472438				29285	28070664				29254	335456255				29239	66216564				29274	7756022				28466	82919				29227	1519257216				29202	2820049				29231	41492932
	29209	658902				29340	2314444				29286	27321739				29255	236887857				29240	125580040				29275	9442827				28480	94750				29228	1631904526				29203	4399306				29232	31094563
	29210	680657				29341	1885583				29287	26318580				29256	188206726				29241	188922572				29276	9739781				28481	95596				29229	1635280721				29204	6604882				29233	23619725
	29211	642498				29342	1233569				29288	23994935				29257	178737258				29242	266441785				29277	8305322				28482	100981				29230	1490196978				29205	8883550				29234	17262610
	29212	571553				29343	1037420				29289	22668460				29258	204196470				29243	347039717				29278	9106319				28483	111880				29231	1274060229				29206	11391570				29235	11018990
	29213	858880				29344	418098				29290	19576600				29259	237859765				29244	422595730				29279	10270411				28484	122779				29232	1044768530				29207	13551900				29236	8710634
	29214	553469				29346	0				29291	17741606				29260	269589984				29245	481273288				29280	9770726				28485	132567				29233	809608378				29208	15261957				29237	5663884
	29215	296964				29360	0				29292	16144623				29261	289260373				29246	514718228				29281	7264621				28486	121931				29234	585063637				29209	15822986				29238	3888465
	29216	306753				29361	0				29293	12738741				29262	292224619				29247	504724805				29282	6535315				28487	111295				29235	392921983				29210	15381879				29239	4013704
	29217	316541				29362	49504				29294	10190568				29263	287281533				29248	462967958				29283	4741853				28488	100660				29236	268605741				29211	14331120				29240	5123372
	29218	0				29363	114055				29295	7524662				29264	266932782				29249	399067871				29284	4997278				28489	0				29237	178523279				29212	12452311				29241	5317110
	29221	327094				29364	145096				29296	5461285				29265	231583433				29250	324994686				29285	4063062				29133	0				29238	121788437				29213	10412727				29242	5984407
	29222	338354				29365	130066				29297	5343685				29266	190813071				29251	248628120				29286	2313091				29135	92177				29239	111538232				29214	8261468				29243	7352259
	29223	430982				29366	107431				29298	4249884				29267	155848375				29252	180455962				29287	1675149				29136	132664				29240	127824731				29215	7669427				29244	8193307
	29224	539479				29367	86606				29299	3943190				29268	118905507				29253	124100274				29288	970130				29137	427484				29241	148717752				29216	5202381				29245	9090326
	29225	647976				29368	52988				29300	4133211				29269	89294577				29254	80127265				29289	831476				29138	737207				29242	167328983				29217	4187937				29246	8889352
	29226	696513				29369	0				29301	3717310				29270	60892669				29255	53579054				29290	968199				29139	1305853				29243	181192698				29218	4175410				29247	8757849
	29227	710852				29370	12579				29302	3480676				29271	43095938				29256	40065107				29291	1725574				29140	1314789				29244	183240790				29219	3415044				29248	9422264
	29228	745849				29371	78153				29303	3194446				29272	29760355				29257	35877171				29292	2923404				29141	1389660				29245	176331566				29220	15225392				29249	7824687
	29229	20214				29372	217796				29304	2788420				29273	19755267				29258	39728627				29293	3919572				29142	1448928				29246	164411993				29221	27756485				29250	6563927
	29230	0				29373	330215				29305	2475294				29274	11410511				29259	45469062				29294	5599716				29143	1501974				29247	143094576				29222	54869189				29251	5412128
	29231	0				29374	509314				29306	2035265				29275	13598988				29260	50958407				29295	6951305				29144	1256366				29248	121624677				29223	82916511				29252	4192199
	29232	83099				29375	724546				29307	1676059				29276	15693345				29261	54322916				29296	8399894				29145	925053				29249	98147704				29224	118397580				29253	2768014
	29233	96809				29376	941204				29308	1470367				29277	14772857				29262	54615113				29297	9608087				29146	874650				29250	77927629				29225	155574424				29254	1901128
	29234	513766				29377	1076800				29309	1392177				29278	15530506				29263	53709637				29298	10474926				29147	624031				29251	58251917				29226	191020708				29255	1547585
	29235	675957				29378	1087481				29310	1223446				29279	15936619				29264	50169389				29299	10865237				29148	519551				29252	40250253				29227	217170070				29256	1056929
	29236	1192814				29379	1010156				29311	1504414				29280	15196384				29265	44214885				29300	10621702				29149	551344				29253	29697799				29228	234314963				29257	1297543
	29237	2062402				29380	866221				29312	1889325				29281	12548813				29266	37139108				29301	9961718				29150	653351				29254	20641224				29229	235362738				29258	1716960
	29238	3101460				29381	723922				29313	2375967				29282	13522060				29267	30984772				29302	8916085				29151	771321				29255	13865719				29230	213668213				29259	2607446
	29239	3724969				29382	583092				29314	2832604				29283	11095933				29268	23959378				29303	7515457				29152	1000230				29256	8506003				29231	181951277				29260	3482231
	29240	3935342				29383	473924				29315	3243779				29284	14733921				29269	18205989				29304	6068258				29153	1380097				29257	5444512				29232	148608716				29261	3785925
	29241	3708401				29384	370534				29316	3717387				29285	12915014				29270	12750102				29305	4514368				29154	1821115				29258	4320216				29233	114352228				29262	4559619
	29242	3361503				29385	292811				29317	4120018				29286	13871313				29271	8915033				29306	2644515				29155	1997190				29259	4321019				29234	81559211				29263	4919710
	29243	2599121				29386	238768				29318	3695040				29287	13735595				29272	6443481				29307	1778408				29156	2027980				29260	4530193				29235	53674387				29264	5029361
	29244	1597388				29387	175961				29319	3487314				29288	13035006				29273	3875972				29308	1288009				29157	1963423				29261	3355373				29236	35874511				29265	4827855
	29245	457699				29388	118701				29320	2759015				29289	12297499				29274	2064149				29309	823671				29158	1707617				29262	3449668				29237	23049778				29266	4488994
	29246	176185				29389	111300				29321	2522854				29290	11801055				29275	2081313				29310	665752				29159	1396602				29263	3466268				29238	14612144				29267	3601579
	29247	108633				29390	109085				29322	1618796				29291	10685985				29276	1830165				29311	730261				29160	1186825				29264	3751128				29239	13662684				29268	2710113
	29248	169215				29391	122489				29323	1352642				29292	12437987				29277	1474967				29312	764971				29161	653637				29265	3715058				29240	16437342				29269	2118723
	29249	244503				29392	81625				29324	845182				29293	13667696				29278	1234256				29313	749483				29162	394613				29266	3674252				29241	19548045				29270	1072822
	29250	371218				29393	52107				29325	346523				29294	16018393				29279	1308788				29314	882407				29163	406348				29267	3130147				29242	22148436				29271	817618
	29251	634566				29394	0				29326	214079				29295	19424003				29280	1253821				29315	888006				29164	82439				29268	2845148				29243	23407828				29272	583860
	29252	874273				29418	0				29327	227027				29296	22832966				29281	1070470				29316	716918				29165	77881				29269	2192393				29244	23518060				29273	468866
	29253	1140792				29420	425337				29328	243263				29297	26117941				29282	1047274				29317	705017				29166	106758				29270	1584813				29245	22641278				29274	471514
	29254	1289841				29421	330029				29329	265730				29298	29042612				29283	611692				29318	657872				29167	793087				29271	1382466				29246	21091225				29275	474564
	29255	1346482				29422	264898				29330	288799				29299	31342785				29284	577043				29319	639509				29168	1168202				29272	1658533				29247	18317336				29276	550319
	29256	1264770				29423	270250				29331	309235				29300	32368186				29285	584192				29320	765614				29169	1616265				29273	1539718				29248	15479625				29277	435136
	29257	1144140				29424	0				29332	316036				29301	32607014				29286	482165				29321	613261				29170	2380933				29274	2569118				29249	12358824				29278	381971
	29258	946656				29426	196260				29333	317958				29302	31287716				29287	333712				29322	438818				29171	3105070				29275	3905958				29250	9613541				29279	558463
	29259	716186				29427	231796				29334	316092				29303	28751038				29288	318039				29323	455610				29172	3776280				29276	5322900				29251	7014264				29280	575929
	29260	508051				29428	267331				29335	85987				29304	25909445				29289	310166				29324	465074				29173	4570057				29277	6809286				29252	4614768				29281	404722
	29261	308311				29429	302866				29336	92062				29305	22767492				29290	314013				29325	256656				29174	4448942				29278	8475174				29253	2837426				29282	418579
	29262	170167				29430	286400				29337	88353				29306	18991464				29291	437196				29326	242654				29175	4447559				29279	10071887				29254	1709181				29283	404296
	29263	66328				29431	263415				29338	94405				29307	16061693				29292	836338				29327	228652				29176	4678425				29280	11342087				29255	974578				29284	385674
	29264	34686				29432	240429				29340	33675				29308	15010856				29293	905465				29328	0				29177	4254777				29281	12152221				29256	587333				29285	367052
	29265	15529				29433	217444				29342	49219				29309	14899154				29294	1556533				29343	0				29178	3876123				29282	12512733				29257	427316				29287	0
	29266	11261				29434	241888				29343	0				29310	16088982				29295	1955696				29344	34121				29179	2912851				29283	12144224				29258	360754				29308	0
	29268	0				29438	0				29359	0				29311	18220219				29296	2457504				29345	33406				29180	2118712				29284	11380048				29259	222805				29309	32428
	29285	0				29439	743085				29360	12239				29312	22265880				29297	2922788				29346	74020				29181	1906148				29285	10140994				29260	200573				29310	37213
	29311	0				29440	1809930				29361	12950				29313	26238043				29298	3277236				29347	70576				29182	1354557				29286	8296433				29261	79991				29311	19741
	29312	263159				29441	5162121				29362	14684				29314	30387374				29299	3496135				29348	62405				29183	1335101				29287	6670532				29262	92834				29312	5047
	29313	538401				29442	9417475				29363	38352				29315	35009446				29300	3493952				29349	57434				29184	1250770				29288	5510295				29263	100438				29314	0
	29314	788955				29443	17773647				29364	49355				29316	38169843				29301	3339147				29350	30588				29185	1462408				29289	4491379				29264	147927				29315	9786
	29315	1038198				29444	23340358				29365	47706				29317	39888063				29302	3021990				29351	36378				29186	1677833				29290	3483539				29265	98291				29316	12448
	29316	1660108				29445	28179095				29366	44712				29318	40649537				29303	2580636				29352	73427				29187	2123295				29291	2539768				29266	88732				29317	34306
	29317	4261839				29446	31945316				29367	49975				29319	38842400				29304	2083407				29353	101256				29188	2457168				29292	2137141				29267	85714				29318	86848
	29318	9701915				29447	33853453				29368	51185				29320	36122441				29305	1642095				29354	148677				29189	2769682				29293	1666889				29268	92999				29319	134890
	29319	26575284				29448	33831111				29369	49998				29321	32446260				29306	902974				29355	259284				29190	2888172				29294	1161677				29269	63723				29320	241349
	29320	41074590				29449	31742854				29370	61918				29322	27102523				29307	491612				29356	384565				29191	2960699				29295	830371				29270	37624				29321	352420
	29321	52987036				29450	27835738				29371	67476				29323	21730380				29308	315377				29357	526117				29192	2991532				29296	796415				29271	39552				29322	449981
	29322	63485136				29451	22804070				29372	93360				29324	15164948				29309	83676				29358	660213				29193	2936353				29297	757749				29272	84051				29323	501248
	29323	70619759				29452	16895385				29373	136592				29325	9895465				29310	25522				29359	752479				29194	2710304				29298	682846				29273	281451				29324	491201
	29324	74868165				29453	9708764				29374	199786				29326	7687841				29311	160899				29360	777718				29195	2688115				29299	610474				29274	472512				29325	444453
	29325	75037749				29454	4622530				29375	264503				29327	5571609				29312	440300				29361	746562				29196	2726356				29300	552111				29275	895857				29326	395976
	29326	68976254				29455	2650656				29376	321571				29328	2716171				29313	461989				29362	662083				29197	2906374				29301	475698				29276	1240205				29327	350051
	29327	60130281				29456	826247				29377	348260				29329	902974				29314	610982				29363	553657				29198	3169087				29302	417792				29277	1631583				29328	297240
	29328	48677692				29457	496971				29378	337688				29330	1491993				29315	697119				29364	434247				29199	3346713				29303	554263				29278	2045334				29329	230606
	29329	37068382				29458	456596				29379	297674				29331	1547177				29316	749132				29365	329883				29200	3865032				29304	599832				29279	2448300				29330	152488
	29330	20952704				29459	441905				29380	235099				29332	1484591				29317	760136				29366	227360				29201	4203983				29305	695498				29280	2748331				29331	104907
	29331	7518718				29460	427214				29381	176986				29333	1592385				29318	721937				29367	173832				29202	4844128				29306	785417				29281	2906062				29332	69604
	29332	2101882				29461	412523				29382	148663				29334	1627380				29319	692319				29368	131023				29203	5368991				29307	860983				29282	2880391				29333	21347
	29333	788054				29462	619019				29383	106791				29335	1535945				29320	543359				29369	102000				29204	5773365				29308	833786				29283	2700779				29334	11301
	29334	0				29463	887591				29384	84134				29336	1527904				29321	441614				29370	58608				29205	5895559				29309	794650				29284	2418820				29335	10487
	29350	295573				29464	919516				29385	54689				29337	1906323				29322	346650				29371	45900				29206	6056453				29310	739030				29285	2022897				29336	9843
	29351	289174				29465	992016				29386	26259				29338	1378107				29323	298076				29372	66716				29207	6530363				29311	451585				29286	1503521				29337	9319
	29352	445070				29466	817804				29387	17912				29339	1199196				29324	280070				29373	54308				29208	6713334				29312	388303				29287	1036827				29338	0
	29353	621313				29467	809008				29388	17606				29340	619154				29325	128896				29374	26359				29209	5263700				29314	0				29288	652613				29383	0
	29354	797556				29468	800211				29389	16437				29341	642047				29326	111186				29375	29342				29210	4136807				29324	0				29289	481575				29384	89734
	29355	973799				29469	787652				29390	9859				29342	719939				29327	93477				29377	0				29211	5334370				29325	114186				29290	327401				29385	166657
	29356	1075368				29470	772914				29391	9024				29343	921157				29328	0				29393	0				29212	5389459				29326	116301				29291	256919				29386	1342610
	29357	1176076				29471	444187				29392	0				29344	620986				29330	84803				29394	156621				29213	4680709				29327	250186				29292	231102				29387	3585909
	29358	1276784				29472	410783				29411	0				29345	249417				29332	0				29395	161930				29214	3596607				29328	221017				29293	215471				29388	7190709
	29359	1356528				29474	232806				29412	64810				29346	216047				29341	0				29401	0				29215	3425562				29329	212803				29294	232673				29389	12213769
	29360	1220630				29475	197818				29413	74087				29347	178591				29342	22862				29402	127827				29216	2243064				29330	146424				29295	225871				29390	15988068
	29361	1084731				29476	0				29414	83365				29348	44216				29343	23322				29403	141870				29217	1972941				29333	0				29296	220411				29391	19407954
	29362	948833				29479	296984				29415	92642				29349	39372				29344	36102				29404	155914				29218	2256568				29334	41657				29297	211408				29392	22003898
	29364	0				29480	299721				29416	92852				29350	0				29345	32686				29405	169957				29219	2765392				29335	216442				29298	190324				29393	22955966
	58384	0				29481	0				29417	88523				29351	0				29346	40421				29406	175625				29220	5425639				29336	484693				29299	166209				29394	22851754
	58386	31276				29482	519315				29418	84194				29352	128182				29347	35237				29407	160645				29221	7896836				29337	748669				29300	176281				29395	21049495
	58387	38094				29483	537981				29419	80728				29353	373777				29348	22152				29408	145665				29222	11478049				29338	1098193				29301	147345				29396	18423446
	58388	118977				29484	577449				29420	188997				29354	566283				29349	12909				29409	130686				29223	16014292				29339	1446549				29302	71811				29397	15123509
	58389	203824				29485	668196				29424	0				29355	853209				29350	0				29410	126839				29224	20700701				29340	1759230				29303	79776				29398	11509705
	58390	243484				29486	758942				29426	62072				29356	1257844				29351	11951				29411	140510				29225	25153548				29341	1978007				29304	80729				29399	7823824
	58391	306192				29487	849689				29427	118534				29357	1740558				29352	31606				29413	0				29226	29279967				29342	2107862				29305	48588				29400	2441989
	58392	354147				29489	0				29428	122598				29358	2254714				29353	83504				29414	343696				29227	30695626				29343	2082185				29306	101973				29401	1052737
	58393	394507				30043	0				29429	234806				29359	2620222				29354	113067				29415	448508				29228	31049687				29344	1871732				29307	100563				29402	0
	58394	428952				30044	354381				29430	133450				29360	2718200				29355	186003				29416	553320				29229	29762062				29345	1523311				29308	57877				29409	150693
	58395	451120				30045	483437				29431	90972				29361	2538082				29356	277539				29417	554937				29230	26502913				29346	1130857				29309	61127				29410	229608
	58396	456500				30080	0				29434	0				29362	2209363				29357	384303				29418	512285				29231	22477008				29347	749255				29310	69737				29411	200127
	58397	459389				120000	0				29435	8385				29363	1856265				29358	488292				29419	469634				29232	18959985				29348	539131				29311	53670				29412	113340
	58398	447772									29436	9335				29364	1497508				29359	563672				29420	478292				29233	16601923				29349	419124				29312	45498				29413	216552
		423961									29437	0				29365	1143103				29360	591475				29421	773477				29234	10163061				29350	303532				29314	0				29414	113297
		400168									29438	0				29366	844372				29361	587404				29422	822294				29235	6920084				29351	264353				29320	10417				29415	138575
		365036									29439	1178976				29367	556368				29362	547681				29423	1966175				29236	7740571				29352	214041				29321	11900				29416	163853
		322682									29440	2418211				29368	422200				29363	473295				29424	6794736				29237	10171822				29353	154005				29322	31363				29417	157598
		280869									29441	4753505				29369	322596				29364	380748				29425	13222523				29238	23332344				29354	138717				29323	68240				29418	137816
		193612									29442	8088169				29370	1645481				29365	267244				29426	17492358				29239	50520957				29355	117165				29324	354569				29419	118034
		161974									29443	11652617				29371	2110489				29366	159324				29427	21282421				29240	96238444				29356	147861				29325	521346				29420	0
		127837									29444	14441662				29372	2549894				29367	103516				29428	23517405				29241	145620360				29357	35336				29326	583151				29430	0
		107675									29445	16716547				29373	3852303				29368	80362				29429	25158072				29242	206839670				29358	37684				29327	673551				29987	0
		71916									29446	18170178				29374	5007857				29369	74272				29430	25390635				29243	270804148				29359	0				29328	675936				29988	263423
		0									29447	18421551				29375	6759293				29370	60215				29431	23650322				29244	330989835				29375	0				29329	619839				29989	306759
		0									29448	17531512				29376	8361520				29371	58320				29432	20797495				29245	378673512				29376	217915				29330	464414				30024	0
		0									29449	15668064				29377	8652495				29372	36493				29433	17243585				29246	407049555				29377	222782				29331	333135				120000	0
											29450	13081525				29378	8618419				29373	17857				29434	13407442				29247	400907508				29392	0				29332	236977
											29451	10173850				29379	8345377				29374	10858				29435	8042882				29248	369128615				29393	240328				29333	114838
											29452	6946855				29380	7062026				29376	0				29436	3956294				29249	319460226				29394	236939				29334	54776
											29453	2346186				29381	5267182				29377	0				29437	1235837				29250	261280056				29402	209832				29335	61232
											29454	1055234				29382	3948962				29393	0				29438	665333				29251	200908765				29403	555782				29336	58737
											29455	517921				29383	761384				29394	112988				29439	297942				29252	146856709				29404	1042243				29337	83419
											29456	249363				29384	567861				29395	112479				29440	280868				29253	102637366				29405	2105750				29338	131562
											29457	88773				29386	0				29413	0				29441	294354				29254	68700230				29406	6459608				29339	182199
											29458	70651				29393	0				29414	157060				29442	304300				29255	49107217				29407	15064139				29340	221405
											29459	69448				29394	876293				29415	208840				29443	301285				29256	40637566				29408	21497157				29341	236680
											29460	116107				29395	747946				29416	260621				29444	298127				29257	39736244				29409	26164186				29342	230127
											29461	117306				29396	619600				29417	267318				29446	0				29258	45023673				29410	29855959				29343	207178
											29462	145074				29397	491253				29418	254676				29448	199432				29259	51302720				29411	32209340				29344	165964
											29463	175522				29398	462366				29419	242035				29449	192981				29260	56656739				29412	32271925				29345	129045
											29464	190545				29399	483267				29420	186654				29450	194030				29261	58353028				29413	30305498				29346	101405
											29465	203390				29401	0				29421	230528				29451	214252				29262	56504108				29414	26965316				29347	80540
											29466	143671				29402	325354				29422	193504				29452	234473				29263	53399601				29415	22501522				29348	63840
											29467	139662				29403	368138				29423	561344				29453	254694				29264	47545213				29416	14989377				29349	50003
											29468	135653				29404	410923				29424	2390138				29454	279717				29265	39932676				29417	8553284				29350	36135
											29469	130310				29405	453707				29425	5030944				29455	309916				29266	32165521				29418	3450747				29351	19009
											29470	121556				29406	474666				29426	6993098				29456	340116				29267	25631599				29419	1095593				29352	10202
											29471	112802				29407	441823				29427	8594490				29457	522441				29268	19355070				29420	0				29353	14069
											29472	176442				29408	408980				29428	9660166				29458	526155				29269	14675526				29441	341212				29354	0
											29473	74081				29409	376137				29429	10439788				29459	531018				29270	10059955				29443	0				29355	0
											29474	129305				29410	378914				29430	10630663				29460	549465				29271	7496474				29446	0				29388	0
											29475	184529				29411	437731				29431	9974372				29461	567914				29272	6333715				30004	0				29389	34182
											29476	239753				29413	0				29432	8833700				29462	601995				29273	4704354				30006	604088				29390	34763
											29477	285225				29414	566317				29433	7392314				29463	599642				29274	2970492				30007	741912				29391	35344
											29478	319542				29415	721811				29434	5662896				29464	591346				29275	3518516				30008	879736				29392	35925
											29479	353859				29416	877305				29435	3486551				29465	579597				29276	3526782				30009	982649				29393	36412
											29480	388175				29417	903857				29436	1813722				29466	390748				29277	3033628				30010	985678				29394	47658
											29481	358842				29418	805717				29437	652077				29467	362518				29278	2942163				30045	0				29402	39852
											29482	452998				29419	702855				29438	391265				29468	334287				29279	2786775				120000	0				29403	40235
											29483	410680				29420	796598				29439	231141				29470	0				29280	2307889									29404	241027
											29484	131581				29421	960620				29440	224915				30025	0				29281	1585297									29405	650121
											29485	144405				29422	1612472				29441	228045				30027	582408				29282	1445962									29406	1544419
											29486	157229				29423	7067820				29442	228135				30062	0				29283	991863									29407	2983295
											29487	170053				29424	28806645				29443	220712				120000	0				29284	755276									29408	3969406
											29489	0				29425	48290445				29444	233890									29285	763145									29409	4810550
											60000	0				29426	64022695				29445	148887									29286	393601									29410	5475094
																29427	78395437				29446	124390									29287	330776									29411	5897405
																29428	89051271				29447	99893									29288	304857									29412	5908713
																29429	96091666				29448	68539									29289	308825									29413	5536431
																29430	97460855				29449	65158									29290	273136									29414	4930986
																29431	90928355				29450	65073									29291	410470									29415	4105075
																29432	80184824				29451	73410									29292	630177									29416	3118836
																29433	66934456				29452	81748									29293	675796									29417	2047173
																29434	52306255				29453	90085									29294	1231457									29418	830773
																29435	37528179				29454	101246									29295	1631675									29419	309097
																29436	21018577				29455	115449									29296	1973315									29420	42751
																29437	7641038				29456	129652									29297	2276119									29421	0
																29438	4543224				29457	232154									29298	2726895									29422	0
																29439	1387605				29458	233483									29299	2889343									29423	34468
																29440	1486472				29459	233965									29300	2893968									29424	39052
																29441	1685919				29460	240192									29301	2772744									29425	46155
																29442	1849019				29461	246419									29302	2508921									29426	54271
																29443	2336233				29462	256940									29303	2131636									29427	58454
																29444	3144397				29463	246643									29304	1710690									29428	57797
																29445	2657857				29464	233045									29305	1181713									29429	49505
																29446	2829336				29465	218393									29306	734951									29430	43427
																29447	2365437				29466	121630									29307	376277									29431	35824
																29448	1570737				29467	109316									29308	268405									29433	0
																29449	1191147				29468	97002									29309	177993									29446	0
																29450	1092982				29470	0									29310	173021									29448	40658
																29451	1042824				29976	0									29311	263670									29449	39441
																29452	992665				29977	119084									29312	505363									29451	0
																29453	981888				29978	129727									29313	538271									30004	0
																29454	1032770				29979	140370									29314	562653									30006	88969
																29455	546510				29980	151014									29315	620585									30007	105377
																29456	591012				29981	152449									29316	530047									30008	121784
																29457	993849				29982	143350									29317	532501									30009	132642
																29458	993880				29983	134251									29318	508999									30010	127622
																29459	1022308				29984	125152									29319	352445									30045	0
																29460	1091867				29985	111619									29320	251265									120000	0
																29461	1161425				29986	97404									29321	249166
																29462	1248233				29987	83188									29322	246353
																29463	2039689				29988	73288									29323	204383
																29464	2060089				29989	75273									29324	193717
																29465	2169709				30018	0									29325	80462
																29466	1890680				50000	0									29326	76254
																29467	1963316														29327	72046
																29468	2035952														29328	0
																29469	0														29341	0
																29470	0														29342	11896
																120000	0														29343	14799
																															29344	16937
																															29345	18044
																															29346	41927
																															29347	32802
																															29348	39388
																															29349	32049
																															29350	30250
																															29351	34020
																															29352	46557
																															29353	63472
																															29354	112119
																															29355	169074
																															29356	237350
																															29357	309024
																															29358	375455
																															29359	430373
																															29360	465857
																															29361	472147
																															29362	439764
																															29363	371733
																															29364	284173
																															29365	196389
																															29366	134222
																															29367	92205
																															29368	64455
																															29369	57236
																															29370	44429
																															29371	30202
																															29372	30453
																															29373	32548
																															29374	35308
																															29375	13243
																															29376	0
																															29377	0
																															29393	0
																															29394	83461
																															29395	83608
																															29413	0
																															29414	144669
																															29415	192817
																															29416	240966
																															29417	246501
																															29418	233755
																															29419	221010
																															29420	163012
																															29421	192431
																															29422	152131
																															29423	447700
																															29424	2025995
																															29425	4328967
																															29426	6075085
																															29427	7617811
																															29428	8600283
																															29429	9325351
																															29430	9532519
																															29431	8989415
																															29432	7990060
																															29433	6721699
																															29434	5211791
																															29435	3219077
																															29436	1649067
																															29437	659146
																															29438	487361
																															29439	370471
																															29440	384684
																															29441	406993
																															29442	437566
																															29443	407109
																															29444	378250
																															29445	266725
																															29446	209314
																															29447	138057
																															29448	65382
																															29449	63429
																															29450	62430
																															29451	63869
																															29452	65308
																															29453	66747
																															29454	72086
																															29455	81630
																															29456	91173
																															29457	100717
																															29458	105466
																															29459	107971
																															29460	110477
																															29461	198988
																															29462	204085
																															29463	124555
																															29464	130549
																															29465	134973
																															29466	121629
																															29467	108286
																															29468	94943
																															29470	0
																															30017	0
																															30019	87651
																															30020	116848
																															30053	0
																															30280	0
																															30307	96818
																															30308	96056
																															30309	105660
																															30310	124478
																															30311	143296
																															30312	153104
																															30313	150937
																															30314	148770
																															30315	140325
																															30316	119097
																															30317	97870
																															30319	0
																															50000	0
[truncated: 3 more columns]

## Sheet: Figure 7C
Nav 1.5 (1)		1	2.115	74.041	156.613	1443350	1116241		CFTR (1)		1	2.247	36.3	81.57	751746	407254
		2	2.115	18.998	40.186	370354	43245				2	2.247	17.315	38.909	358586	14094
		3	2.115	16.78	35.494	327109					3	2.247	16.635	37.38	344492
Nav 1.5 (2)									CFTR (2)
		1	1.966	70.306	138.208	1273727	974919				1	1.951	28.789	56.172	517679	186428
		2	1.966	17.614	34.627	319120	20312				2	1.951	18.665	36.418	335629	4378
		3	1.966	16.493	32.423	298808					3	1.951	18.421	35.943	331251
Nav 1.5 (3)									CFTR (3)		1	1.447	45.142	65.332	602104	378604
		1	1.688	88.995	150.178	1384044	1092726				2	1.447	16.994	24.595	226668	3168
		2	1.688	20.008	33.763	311158	19840				3	1.447	16.757	24.251	223500
		3	1.688	18.732	31.61	291318
Nav 1.5 (4)		1	1.229	141.894	174.319	1606527	1416260		CFTR (4)		1	2.133	22.795	48.617	448050	118119
		2	1.229	19.11	23.477	216368	26101				2	2.133	16.813	35.858	330471	540
		3	1.229	16.805	20.645	190267					3	2.133	16.785	35.8	329931
						27374.5	1.15004e+06								5545	272601
						10956.6	187943								5920.23	142195

## Sheet: Figure 7E
WT		0	-0.0372314	-0.0061035	0.00915527	0.00976563	0.00061035	-0.022583	0.0152588	-0.010376	0.0292969	0.00244141	-0.0158691	-0.0061035	-0.0128174	0.00183105	0.00610352	-0.0183105	-0.0042725	-0.0158691	-0.0274658	0.00854492	0.0360107	0.0183105	0.0128174	0.00061035	0.00305176	0	0.00915527	0.00915527	0.012207	0.0158691	0.00488281	-0.0195313	0.00061035	0.0189209		F1486(236F)Phe		0	-0.0244141	-0.00305176	0.00549316	0.00305176	-0.00183105	0.00366211	-0.0115967	-0.0109863	-0.00244141
		0.1	0.0292969	0.00549316	-0.0024414	-0.0097656	-0.0268555	0.0305176	0.0140381	0.00366211	-0.0305176	0.00183105	0.0152588	0.0128174	0.00671387	-0.0067139	-0.0244141	0.0408936	-0.0097656	0.0317383	0.00244141	-0.010376	-0.0354004	-0.010376	0.0115967	0.0012207	0.00854492	0.0164795	0.00183105	-0.0079346	-0.0256348	-0.0280762	0.0128174	0.0262451	0.0012207	0				0.1	0.00854492	0.0177002	-0.00244141	-0.00732422	0.00366211	-0.0213623	0.0274658	0.00549316	0.0115967
		0.2	0.00488281	-0.0030518	-0.0036621	0.00061035	0.0256348	0.00183105	-0.0085449	-0.0219727	0.0244141	-0.0140381	-0.0164795	-0.0073242	0.0201416	0.0219727	-0.0054932	0.0012207	-0.010376	-0.0189209	0.0109863	0.00671387	0.00854492	0.00671387	-0.0445557	-0.0042725	-0.0170898	0.00061035	-0.0061035	0.00976563	0.00061035	0.0390625	-0.0042725	-0.0091553	-0.0268555	-0.022583				0.2	0.0292969	-0.0170898	0.00732422	0.010376	0.0219727	0.0134277	-0.012207	-0.000610352	-0.0152588
		0.3	0.010376	0.022583	0.0134277	-0.0115967	-0.0146484	-0.0170898	-0.0036621	0.0109863	-0.022583	0.00549316	0.00305176	-0.010376	0.00305176	-0.0128174	0.00854492	0.00610352	0.0457764	0.0231934	-0.0061035	-0.0244141	-0.0158691	0.00915527	0.0213623	0.0164795	0.00976563	-0.0079346	0.00305176	-0.0042725	-0.0085449	-0.0061035	0.0152588	0.00732422	0.0238037	0.0109863				0.3	-0.0201416	0.0274658	-0.00488281	-0.00427246	-0.020752	-0.0195312	0.00183105	-0.00305176	0.0146484
		0.4	-0.0250244	-0.020752	-0.0061035	0.0250244	0.0170898	-0.0170898	0.00976563	0.0201416	0.043335	0.00305176	-0.0061035	0.00793457	0.00305176	0.0115967	-0.012207	0.00610352	-0.0109863	-0.0262451	-0.0048828	0.0274658	0.00427246	0.00183105	-0.0164795	-0.0054932	-0.0134277	-0.0152588	-0.0036621	-0.0054932	0.00549316	0.0311279	0.00061035	-0.0158691	-0.0036621	-0.0091553				0.4	0.0134277	-0.012207	-0.00671387	0	0.00244141	0.00305176	0.00915527	-0.0183105	-0.00793457
		0.5	0.0396729	-0.0012207	-0.0177002	-0.0219727	-0.0189209	0.020752	-0.0109863	-0.0152588	-0.0250244	0.00732422	-0.0012207	-0.0006104	0.00549316	-0.0128174	-0.0061035	-0.0061035	-0.010376	0.00061035	-0.0219727	-0.0177002	-0.0134277	-0.0158691	0.0115967	-0.0006104	-0.0115967	0.0323486	-0.0018311	0.0292969	0.0134277	-0.0512695	-0.0201416	0.0219727	0.0177002	-0.0006104				0.5	-0.0134277	0.00488281	0.0115967	0.00671387	-0.00183105	0.0134277	-0.0219727	0.0134277	-0.0115967
		0.6	-0.010376	0.00183105	-0.0128174	0.0146484	0.00427246	-0.0036621	-0.0097656	0.00610352	0	-0.0079346	0.0158691	0.0170898	-0.0091553	0.0250244	0.00488281	-0.0054932	0.00915527	0.00915527	0.0183105	0.0201416	0.00976563	0.0268555	-0.0140381	-0.0189209	0.012207	-0.0054932	0.0134277	-0.043335	-0.0134277	0.0280762	0.0115967	-0.0170898	-0.0158691	0.00732422				0.6	-0.00366211	0.000610352	-0.0170898	-0.020752	0.00366211	0.00671387	0.0158691	0.0286865	-0.00366211
		0.7	0.00061035	-0.0006104	0.012207	-0.0079346	-0.0036621	0.00061035	0.00854492	-0.0018311	-0.0018311	-0.0140381	-0.0030518	0.00061035	0.00976563	-0.0250244	0.0146484	-0.0036621	-0.0158691	-0.0134277	-0.0067139	-0.0195313	-0.022583	-0.0054932	-0.0085449	0.0256348	0.0152588	-0.0256348	-0.0091553	0.0128174	-0.0048828	-0.0146484	-0.0201416	0.00366211	0.00671387	-0.0115967				0.7	0.0152588	-0.0134277	0.0128174	0.0219727	0.00976562	0.000610352	0.00793457	-0.0195312	0.00183105
		0.8	-0.0158691	-0.0048828	-0.0018311	-0.0079346	0.020752	0.00915527	0.0201416	0.012207	-0.0024414	0.0164795	0.00915527	0.0189209	0.00061035	0.00183105	0.00854492	0.00488281	0.0177002	0.00976563	0.00732422	0.00183105	0.0390625	-0.0036621	0.00671387	-0.0036621	-0.0048828	0.0250244	-0.0085449	-0.0012207	0.012207	0.0012207	0.0012207	0.00976563	-0.0018311	0.00976563				0.8	0.00305176	-0.010376	-0.0109863	-0.0201416	-0.0158691	-0.00427246	0.00488281	-0.00549316	0.0128174
		0.9	0.0268555	-0.0024414	-0.0219727	0.0134277	-0.0030518	0.00488281	-0.0164795	0.00549316	-0.0256348	-0.022583	-0.0134277	-0.0170898	0	0.00976563	-0.0134277	-0.0115967	-0.0140381	0.00671387	0.00976563	0.0109863	-0.0378418	-0.0140381	-0.0018311	0.0146484	-0.0018311	-0.0238037	-0.0042725	-0.0085449	0	0.00305176	0.0305176	-0.0030518	0.00244141	-0.0256348				0.9	-0.00549316	-0.00976562	0.00427246	0.0170898	0.00732422	0.0109863	-0.0146484	0.0134277	-0.000610352
		1	-0.022583	0.0115967	0.0311279	-0.0054932	-0.0042725	-0.010376	-0.0201416	-0.0115967	0.010376	0.0195312	0.0134277	-0.0158691	-0.0262451	-0.0134277	0.0170898	-0.0115967	0.00183105	-0.0061035	0.020752	-0.0061035	0.0299072	-0.0109863	0.0195312	-0.0244141	0.00183105	0.00427246	0.00305176	0.0128174	0.00671387	-0.0177002	-0.0335693	-0.0036621	-0.0048828	0.0244141				1	0.000610352	0.0140381	0	-0.00427246	-0.00976562	-0.00610352	-0.00549316	-0.00488281	0.00244141
		1.1	-0.0170898	-0.0140381	-0.0317383	-0.0030518	-0.0018311	-0.0097656	0.0238037	0.0128174	-0.0219727	-0.0280762	-0.0030518	0.0189209	0.0311279	0.0268555	0.0238037	0.0268555	0.00183105	0.0146484	0.00671387	0.00488281	-0.0274658	0.0140381	-0.0018311	-0.022583	-0.0012207	-0.0054932	-0.0030518	0.00488281	-0.0195313	0.00976563	0.0299072	0.0012207	0.0195312	-0.0189209				1.1	0.0164795	0.0140381	-0.0152588	0.0201416	0.0134277	0.0012207	0.0134277	0.000610352	-0.00488281
		1.2	-0.0012207	0.00427246	0.00061035	-0.012207	-0.0170898	0.0183105	-0.0097656	0.00183105	0	0.00976563	0.0195312	-0.0183105	0.0268555	-0.0140381	-0.0018311	-0.012207	-0.0061035	0.00061035	0.00305176	0.0134277	0.0140381	0.0012207	0.00061035	0.0268555	0.032959	-0.0268555	0.00488281	0.0219727	0.0012207	-0.0195313	-0.0073242	0.0250244	-0.0128174	-0.0030518				1.2	-0.00610352	0.00366211	0.00671387	0.00305176	-0.00488281	-0.0256348	-0.000610352	0.00183105	0.0201416
		1.3	0.0140381	-0.0189209	0.00793457	0.00793457	-0.0085449	-0.0268555	-0.0274658	0.0177002	0.00183105	-0.0115967	-0.0073242	-0.012207	-0.03479	-0.0183105	0.00610352	-0.0024414	-0.0018311	-0.0213623	0.00976563	-0.012207	0.020752	-0.0109863	-0.0134277	-0.0164795	-0.0244141	0.0012207	-0.0164795	-0.0115967	0.0109863	-0.0128174	0.00915527	-0.0238037	0.0115967	0.00183105				1.3	-0.0115967	-0.0195312	0.00427246	0.00244141	0.012207	0.0128174	-0.00244141	0.00732422	-0.0170898
		1.4	-0.0134277	-0.0012207	0.00915527	-0.0115967	0.0128174	-0.0079346	0.0201416	-0.0201416	0.0183105	0.0152588	0.00610352	0.0183105	0.0177002	0.0286865	-0.0201416	0.0140381	-0.0183105	0.00549316	0.00732422	-0.0018311	-0.0012207	-0.0030518	-0.0048828	-0.0018311	-0.0177002	-0.0201416	0.00976563	0.0170898	0.00854492	0.0317383	0.00732422	0.0213623	-0.0024414	-0.0067139				1.4	-0.00427246	-0.000610352	0.00183105	0.0238037	0.0115967	-0.000610352	0.00854492	-0.0012207	0.00793457
		1.5	-0.0012207	0.0213623	-0.0299072	-0.0085449	-0.0183105	0.0250244	0.00610352	0.0128174	-0.0415039	-0.0189209	0.00610352	0.00061035	-0.0134277	-0.0024414	0.00915527	-0.0292969	0.00915527	0.012207	-0.0146484	-0.0061035	0.012207	0.03479	-0.0030518	0.00610352	0.00183105	0.00793457	0.010376	0.0152588	-0.0030518	-0.0262451	-0.0109863	-0.0085449	-0.0152588	-0.0048828				1.5	0.00671387	-0.00549316	-0.0195312	0.0012207	0.00671387	-0.0354004	0.0146484	-0.0158691	-0.0292969
		1.6	0.00061035	-0.0238037	-0.0006104	-0.0231934	0.0280762	-0.010376	-0.0231934	-0.0054932	0.0238037	0.0128174	-0.0024414	0.00732422	-0.0048828	-0.0073242	0.00854492	-0.0024414	-0.0250244	-0.0170898	0.0280762	-0.0140381	-0.0146484	-0.0054932	0.0189209	-0.0109863	0.00732422	-0.0091553	0.00915527	0.0128174	-0.012207	0.022583	-0.0189209	-0.0073242	0.00976563	0.00976563				1.6	-0.00854492	-0.012207	0.0152588	-0.00183105	0.0115967	0.00183105	-0.00854492	-0.00244141	-0.00366211
		1.7	0.00305176	-0.0054932	0.0195312	-0.0079346	-0.0012207	0	-0.0012207	0.00427246	0.00244141	-0.0042725	0.0280762	0.0152588	0.00793457	-0.0231934	-0.0256348	0.0250244	-0.0219727	-0.0006104	-0.0048828	0.0415039	0.0299072	0.0262451	-0.0048828	0.00793457	0.0183105	-0.0262451	0.0012207	0.00610352	0	-0.0177002	0.0262451	0.00732422	-0.0292969	-0.0067139				1.7	0.0177002	0.00915527	-0.0134277	0.0158691	0.0140381	0.00915527	-0.00366211	0.00427246	0.0140381
		1.8	0.0177002	0.00976563	-0.0354004	0.0238037	-0.0109863	0.0170898	0.00732422	-0.0018311	-0.0274658	-0.0030518	0.0164795	-0.0152588	-0.0183105	0.0311279	0.0146484	-0.0067139	-0.0024414	-0.010376	0.0152588	-0.0048828	-0.0195313	0.00061035	0.0213623	-0.0140381	-0.022583	-0.0085449	0.00732422	-0.0164795	-0.0219727	0.0286865	-0.0048828	-0.0097656	0	-0.0109863				1.8	-0.0384521	-0.0012207	-0.0012207	-0.00244141	0.00976562	-0.000610352	-0.0128174	0.00488281	-0.0152588
		1.9	0.0012207	-0.0189209	0.0152588	-0.0238037	-0.0140381	-0.0323486	-0.0286865	0.0146484	0.0256348	0.00976563	-0.0183105	0.00244141	0.00915527	0.00732422	-0.0372314	-0.0274658	-0.0030518	0.0012207	0.0140381	-0.0091553	0.0158691	0.0164795	-0.0195313	0.020752	0.00793457	0.00183105	0.0128174	0.0231934	0.0109863	-0.0036621	-0.0268555	0.0128174	0.00183105	-0.0006104				1.9	0.000610352	0.00488281	-0.00244141	0.00488281	-0.00915527	-0.00671387	-0.0109863	-0.00183105	-0.00549316
		2	-0.0311279	-0.0054932	-0.0158691	0.00915527	-0.0073242	0.0201416	0.0146484	0.00305176	-0.0012207	-0.0079346	-0.0079346	-0.0006104	-0.0054932	0.020752	-0.0061035	0.0415039	-0.0091553	0.00488281	0.00549316	0.0134277	-0.0085449	0.0152588	0.00976563	-0.0146484	-0.0079346	-0.0219727	-0.0158691	-0.0006104	-0.0042725	-0.0213623	0.0115967	-0.0079346	-0.0268555	0.00732422				2	0.00915527	-0.0115967	-0.0128174	-0.0012207	0.00244141	-0.000610352	0.0164795	0.0109863	0.012207
		2.1	0.0158691	0.0195312	0.0115967	0.00671387	-0.0024414	-0.0341797	-0.0158691	0.0152588	0.00183105	0.0177002	0.0244141	-0.0054932	-0.0109863	-0.010376	0.0262451	-0.0286865	-0.0134277	0.0164795	0.00854492	-0.0030518	0.00854492	-0.0280762	-0.0244141	-0.0054932	-0.0128174	-0.0012207	0.0238037	0.0317383	0.00549316	0.0134277	-0.0073242	-0.0079346	0.00671387	-0.0048828				2.1	0.000610352	0.000610352	0.010376	0.00549316	-0.0109863	0.00427246	0.020752	-0.0012207	0.00488281
		2.2	0.0201416	-0.0299072	-0.0238037	-0.0061035	-0.0152588	0.0256348	0.00610352	-0.0109863	0.00976563	-0.0091553	-0.0012207	0.00061035	0.00732422	0.00671387	0.0231934	0.0231934	0.0012207	-0.0183105	0.0115967	-0.0079346	0.00427246	0.0341797	0.00366211	0.0158691	0.0177002	-0.0360107	-0.0073242	0.00671387	-0.0091553	0.0134277	-0.0152588	0.00915527	0	0.00671387				2.2	0.00366211	0.00976562	0.00366211	-0.00488281	0.00793457	-0.0012207	0.00244141	-0.0109863	-0.0134277
		2.3	0.0231934	-0.0073242	-0.0109863	-0.0012207	-0.0018311	0.00244141	0.010376	0.0335693	-0.0079346	0.00244141	-0.0134277	-0.0134277	-0.0054932	-0.0134277	-0.0305176	-0.0317383	-0.0061035	0.0201416	0.00915527	-0.0085449	-0.0189209	0.00061035	0.00610352	-0.0292969	-0.0164795	0.00061035	-0.0024414	0.00366211	-0.0036621	0.0128174	0.0183105	-0.0067139	-0.0024414	-0.010376				2.3	-0.00732422	0.0146484	0.022583	-0.00671387	-0.0012207	0.0164795	0.00427246	0.00244141	-0.00610352
		2.4	0.012207	0.0213623	-0.0061035	-0.0073242	-0.0292969	-0.0012207	-0.0164795	0.020752	0.020752	-0.0036621	0.0164795	0.0109863	-0.0042725	0.0280762	0.0292969	0.0299072	0.0183105	-0.0244141	0.00427246	0.0189209	-0.0036621	-0.0073242	0.00427246	-0.0073242	-0.0024414	0.0012207	-0.0091553	0	-0.0189209	-0.0152588	-0.0097656	0.0115967	-0.0445557	-0.0158691				2.4	-0.0170898	-0.0250244	-0.0152588	-0.0115967	-0.00183105	0.00366211	-0.00671387	0.00976562	-0.00732422
		2.5	-0.0152588	-0.0305176	0.00366211	-0.010376	0.0152588	0.0128174	0.00610352	0.0195312	-0.03479	0.00854492	-0.0030518	-0.0268555	0.00793457	-0.010376	-0.022583	-0.020752	-0.0219727	0.00854492	-0.0073242	-0.0201416	-0.0012207	0.00366211	0.00061035	0.0158691	0.00549316	-0.0219727	0.0274658	0.00488281	0.0213623	0.0299072	0	-0.0097656	-0.0048828	0.0140381				2.5	0.0158691	0.0164795	-0.00366211	0.00244141	0.00610352	0.00305176	0.00549316	-0.00732422	0.00976562
		2.6	-0.0189209	0.00549316	-0.012207	0.0213623	-0.0085449	-0.0012207	-0.0091553	-0.0274658	0.0524902	0.0311279	0.0146484	0.00366211	-0.0018311	0.0238037	-0.0183105	0.0183105	0.00793457	-0.010376	0.0219727	0.0128174	-0.0262451	0.00244141	-0.0152588	0.0012207	-0.0231934	-0.0195313	-0.0054932	0.0146484	-0.0335693	-0.0268555	0.00244141	0.0170898	-0.0213623	-0.0335693				2.6	0.012207	0.00732422	0.00366211	0.012207	0.0280762	-0.012207	0.00488281	0.00305176	0.00610352
		2.7	0.0421143	-0.0085449	-0.0018311	0.0012207	0.00305176	-0.0219727	0.0140381	0.00183105	-0.0274658	-0.0054932	-0.0250244	-0.0012207	0.010376	0.00854492	-0.0115967	0.0231934	0.00366211	-0.0073242	0.00976563	0.00976563	0.0311279	-0.0085449	0.0390625	-0.0024414	0.0177002	-0.0091553	0.0170898	-0.0079346	0.00488281	0.0195312	-0.0012207	-0.0170898	-0.0219727	0.0305176				2.7	0.00671387	-0.00488281	0.0256348	0.00427246	0.00427246	-0.0109863	-0.0134277	0.0109863	-0.0360107
		2.8	-0.0152588	-0.0024414	0	-0.0238037	-0.0292969	0.0115967	-0.0305176	-0.0012207	0.0115967	0.00366211	0.012207	0.00671387	-0.0311279	0.00183105	0.0158691	-0.0170898	0.00793457	-0.0018311	0.00061035	-0.0048828	-0.0183105	0.0170898	-0.0463867	-0.020752	-0.0146484	0.00061035	-0.0274658	0.00549316	0.0012207	0.00732422	-0.0030518	0.0152588	0.0128174	-0.0238037				2.8	-0.0012207	0.00366211	-0.00610352	0.00305176	0.0323486	-0.0195312	-0.00793457	-0.012207	0.0164795
		2.9	0.00488281	-0.0054932	0.0250244	0.00305176	0.0366211	-0.0177002	0.012207	0.0012207	-0.0067139	0.00061035	0.0115967	-0.0073242	0.03479	-0.0238037	0.0189209	0.0360107	-0.010376	0.00671387	0.0213623	0.0109863	0.0189209	0.00366211	0.0201416	0.010376	0.0439453	-0.0238037	0.0323486	0.00854492	-0.0054932	-0.0054932	-0.0085449	-0.0292969	-0.0006104	0.0146484				2.9	0.0134277	-0.0146484	0.00793457	-0.0128174	-0.0305176	0.00427246	0.00427246	-0.0115967	0.0140381
		3	0.0268555	0.00610352	-0.022583	0.00305176	-0.0244141	0.00610352	-0.0146484	-0.0018311	0.00488281	-0.0134277	0.00976563	0.00305176	-0.0183105	0.00549316	-0.0146484	-0.0030518	0.010376	-0.0189209	-0.0048828	-0.0061035	-0.0244141	-0.0164795	0.00671387	0.0183105	-0.0299072	-0.0256348	-0.0482178	-0.0061035	0.00488281	0.0128174	0.0146484	0.00854492	-0.010376	-0.0140381				3	-0.0140381	0.00183105	-0.012207	-0.00366211	0.0231934	0.0134277	0.0128174	0.000610352	-0.00854492
		3.1	-0.0115967	-0.0054932	0.0140381	-0.0042725	-0.0311279	-0.0128174	-0.0048828	-0.0109863	-0.0195313	0.00366211	0.0152588	0.00427246	0.0213623	-0.010376	-0.0073242	0.0274658	-0.0244141	0	-0.0109863	-0.0164795	0.0305176	0.0140381	-0.0152588	-0.0262451	0.0158691	-0.0128174	0.020752	0.03479	-0.0115967	0.00305176	-0.0323486	-0.0109863	-0.0030518	-0.0061035				3.1	0.0134277	0.00305176	-0.00366211	-0.0012207	0.00305176	0.00427246	-0.000610352	0.0164795	-0.0109863
		3.2	0.00793457	-0.0354004	-0.0018311	-0.0085449	-0.0067139	-0.0177002	0.00244141	0.00305176	0.00976563	0.0213623	-0.0097656	0.0158691	-0.0140381	0.00793457	0.00488281	0.00244141	0.0305176	-0.0042725	0.00061035	0.022583	-0.0134277	0.0201416	0.0292969	0.0256348	-0.0091553	-0.0213623	-0.0048828	-0.0213623	-0.0042725	-0.0067139	0.0189209	-0.0085449	0.0152588	0.022583				3.2	0.0140381	0.00305176	0.010376	0.0140381	-0.00244141	-0.0164795	0.00427246	-0.00793457	0.00244141
		3.3	-0.0091553	-0.020752	-0.0061035	-0.0115967	-0.0006104	0.00732422	-0.0134277	-0.020752	-0.010376	-0.0134277	0.0152588	-0.0115967	0.0152588	-0.0091553	-0.0152588	-0.0195313	-0.0183105	0.012207	0.00183105	-0.0219727	0.00915527	-0.0146484	-0.0140381	-0.022583	-0.0067139	0.00305176	-0.0250244	-0.0115967	-0.0341797	0.00549316	-0.0268555	-0.0152588	0.0012207	-0.0189209				3.3	-0.0109863	0.0158691	-0.0140381	0.00244141	-0.00488281	-0.00488281	0.00915527	0.0219727	0.0109863
		3.4	0.0109863	0.00244141	-0.020752	0.0170898	0.0164795	0.0146484	0.00305176	-0.0012207	0.00976563	-0.0030518	0	-0.0183105	0.00366211	-0.0109863	-0.0378418	0.0238037	0.0256348	-0.0006104	0.00976563	0.0128174	0.020752	-0.0177002	-0.0012207	-0.0018311	0.012207	-0.0268555	0.0128174	-0.0006104	-0.0115967	-0.0012207	0.00915527	-0.0048828	-0.0018311	-0.0091553				3.4	-0.0012207	-0.00610352	-0.00488281	0.00305176	0.00244141	0.000610352	-0.00793457	-0.0201416	-0.0170898
		3.5	0.0115967	0.00183105	0.00854492	-0.0036621	0.00183105	-0.0274658	0.00366211	-0.0360107	-0.03479	0.0286865	0.00671387	0.022583	0.00244141	0.0177002	0.00366211	0.0195312	0.00244141	-0.0030518	0.00854492	-0.0305176	-0.0061035	0.0262451	-0.0097656	0.00366211	0.00488281	0.0158691	-0.0213623	-0.0048828	-0.0030518	0.0170898	-0.0292969	0.0140381	-0.0054932	0.0280762				3.5	0.012207	-0.020752	0.0268555	0.020752	0.00732422	-0.00610352	0.00427246	-0.000610352	-0.00183105
		3.6	0.0189209	0.00305176	-0.0134277	-0.0372314	-0.0073242	0.0170898	0.0201416	0.0238037	0.00793457	-0.0213623	-0.0140381	-0.0170898	-0.0109863	-0.0036621	-0.0030518	-0.0140381	-0.0091553	0.0128174	0.0158691	0.00488281	0.00671387	-0.0360107	0.0152588	-0.0128174	0.03479	-0.0109863	-0.0067139	-0.0054932	-0.0195313	0.00610352	0.00732422	-0.0231934	0.00305176	-0.0195313				3.6	0.012207	0.0201416	-0.00915527	-0.00244141	0.0012207	0	-0.00244141	0.00305176	0.00244141
		3.7	-0.0390625	-0.0201416	0.0012207	0.0317383	-0.0067139	-0.0109863	-0.0292969	-0.0335693	-0.0085449	0.0164795	0.020752	0.0189209	0.0109863	0.00549316	-0.0097656	0.00976563	-0.0061035	-0.020752	-0.0091553	-0.0128174	-0.012207	0.0311279	-0.0073242	0.00610352	-0.0482178	-0.0158691	0.00915527	0.0134277	-0.0158691	-0.0061035	-0.0189209	0.0183105	0.00610352	0.0128174				3.7	0.0140381	-0.00549316	0.00671387	0.00366211	-0.00793457	-0.0134277	0.00488281	-0.00976562	0.012207
		3.8	0.0158691	0.00549316	-0.0311279	-0.0128174	-0.0201416	0.0128174	-0.0006104	0.0109863	-0.0177002	-0.0170898	-0.0054932	-0.0183105	0.0274658	-0.0079346	-0.010376	-0.0146484	0.00854492	0.0012207	0.0195312	0.0396729	0.0183105	-0.022583	0.00061035	0.00915527	0.0317383	-0.010376	0.010376	-0.0030518	-0.0231934	-0.0158691	0.0158691	-0.0170898	-0.0012207	0.00183105				3.8	0.00610352	0.0183105	0.00793457	0.0256348	-0.00793457	0.00366211	0.00305176	-0.00549316	-0.00366211
		3.9	0.0134277	0.00671387	-0.0036621	-0.0134277	-0.0024414	-0.0097656	-0.0024414	-0.0341797	0.00610352	0.022583	0	-0.0195313	0.0146484	0.00793457	0.0189209	0.0115967	0.0164795	0.0140381	0.0012207	-0.0292969	0.0012207	-0.0201416	0.00305176	-0.0408936	-0.0042725	-0.0134277	-0.0067139	-0.0012207	0.010376	0.0152588	0.00854492	0.0134277	-0.0146484	-0.0054932				3.9	0.00244141	-0.00610352	0.0012207	-0.0152588	0.0115967	0.00549316	0.00366211	0.000610352	0.00488281
		4	-0.0280762	-0.0189209	0.00183105	-0.010376	-0.0067139	-0.0134277	0.00671387	-0.0109863	0.00671387	-0.022583	-0.0091553	0.0341797	-0.0030518	0.0012207	-0.0079346	-0.0091553	-0.0219727	-0.0177002	0.00305176	0.0134277	0.00732422	0.0299072	0.0201416	0.0463867	0.00427246	-0.0109863	-0.0085449	0.0213623	-0.0195313	-0.0097656	-0.0274658	-0.0024414	0.00610352	0.0140381				4	0.00854492	-0.0140381	-0.00549316	0.0201416	0.0134277	-0.020752	0.00305176	0.00244141	-0.00244141
		4.1	0.00488281	-0.0018311	0.00793457	0.0012207	0.0012207	0.00915527	0.00915527	0.0317383	-0.0384521	0.0213623	0.0250244	-0.0250244	0.0140381	-0.0054932	-0.0097656	0.0177002	0.00427246	0.00061035	0.0250244	0.00183105	-0.0054932	-0.0183105	0	-0.0292969	0.0201416	0.0115967	-0.0054932	0.00549316	0.00244141	0.00915527	0.0268555	-0.0018311	-0.0177002	0.00549316				4.1	0.0109863	0.00305176	-0.00183105	0.00671387	-0.0219727	-0.00488281	0.0177002	0.000610352	0.0109863
		4.2	0.00671387	0.00915527	0.00366211	-0.0134277	0.0177002	-0.0335693	-0.0219727	-0.0042725	0.0115967	0.0115967	-0.0006104	-0.0189209	-0.0128174	-0.0061035	-0.0109863	0.0183105	-0.0036621	-0.0115967	-0.0183105	0	0	0.00610352	-0.0073242	0.00915527	-0.0170898	-0.0286865	0.00183105	-0.0231934	-0.0109863	0.0170898	-0.045166	-0.0262451	0.0140381	-0.0061035				4.2	0.000610352	0.0238037	0.00305176	0.00305176	0.012207	-0.00305176	-0.00915527	-0.00610352	0.012207
		4.3	-0.010376	-0.0238037	-0.03479	-0.010376	-0.0250244	0.0366211	-0.0109863	0.00671387	-0.022583	-0.0067139	0.00061035	-0.012207	0.0164795	0.0170898	-0.010376	0.0134277	-0.0030518	0.00427246	0.0274658	0.0250244	0.0146484	0.00183105	0.0134277	-0.0274658	0.0115967	0.00061035	0.00305176	0.0231934	-0.0134277	-0.0109863	0.00061035	0.0109863	-0.032959	0.0213623				4.3	0.0012207	0.00793457	0.0109863	-0.00671387	-0.00366211	-0.0189209	-0.0109863	-0.00305176	-0.020752
		4.4	0.0311279	0.00305176	0.00427246	0.0213623	0.045166	-0.0164795	0.010376	0.0177002	0	0.00183105	0.0238037	0.0152588	-0.0048828	-0.0146484	0.0219727	-0.0042725	0.00732422	0.0128174	-0.0091553	-0.0286865	-0.0115967	0.00305176	0.00488281	0.010376	0.0158691	-0.0256348	0.0262451	-0.0140381	-0.0164795	0.00244141	-0.0012207	-0.0140381	0.0262451	0.00244141				4.4	0.000610352	-0.020752	0.00793457	0.0140381	0.00427246	-0.0012207	-0.010376	-0.00610352	-0.000610352
		4.5	-0.020752	-0.0219727	-0.0152588	-0.0158691	-0.0463867	-0.0048828	0.0189209	0.00305176	0.0213623	-0.0274658	-0.0268555	-0.0323486	0.0201416	-0.0042725	-0.0073242	0.022583	-0.0262451	-0.0231934	0.0286865	0.0390625	0.0012207	0.00305176	-0.0085449	-0.0030518	-0.0036621	0.0268555	0.012207	0.0280762	-0.0115967	-0.0128174	-0.0128174	0.00061035	-0.0036621	-0.0018311				4.5	0.00610352	0.00549316	0.0115967	0.0201416	0	0.00305176	0.00671387	-0.00244141	-0.0128174
		4.6	0.00305176	0.00793457	-0.0128174	0.0189209	0.00061035	-0.0152588	-0.0744629	0	0	0.0164795	0.0378418	-0.0079346	0.00183105	0.00427246	-0.0256348	0.00610352	0.0109863	0.0012207	-0.0048828	0.00793457	0.0164795	0.00976563	0.0219727	-0.012207	-0.0024414	-0.0146484	-0.0054932	-0.0036621	-0.012207	0.00915527	-0.0286865	0.00854492	0.0219727	0.010376				4.6	0.0012207	-0.00793457	0.010376	-0.010376	-0.00427246	0.00244141	0.0268555	0.000610352	0.000610352
		4.7	0.0134277	-0.0195313	0.0280762	-0.022583	-0.0024414	-0.0134277	0.0323486	0.0134277	0.00488281	-0.0115967	-0.0146484	-0.0231934	-0.0006104	-0.0067139	0.0408936	-0.0177002	-0.0012207	0.00976563	0.0238037	-0.0183105	-0.010376	0.0109863	0.0219727	0.00854492	0.00915527	-0.0335693	0.00549316	0.0128174	-0.043335	-0.0006104	0.00427246	-0.0201416	-0.0238037	-0.0061035				4.7	0.0231934	0.0164795	0	0.020752	0.00427246	-0.0164795	-0.0274658	-0.0109863	0.00732422
		4.8	-0.0177002	0.0115967	-0.0439453	0.00671387	-0.0067139	-0.0079346	-0.0317383	0.00610352	-0.0195313	-0.0048828	0.012207	-0.0030518	0.0506592	-0.0024414	-0.0085449	-0.0085449	-0.0408936	-0.0170898	-0.0134277	0.0146484	0.0146484	0.00976563	-0.0354004	0.00793457	-0.0134277	-0.0036621	0.00488281	0.0012207	-0.0256348	0.00793457	-0.0177002	-0.0195313	0.0457764	0.00915527				4.8	0	0.0189209	0.0244141	0.00610352	0.0250244	-0.0134277	0.0189209	-0.0164795	-0.0115967
		4.9	0.0286865	-0.0061035	0.012207	-0.012207	0.00793457	0.00427246	0.0305176	-0.0091553	0.0311279	0.0109863	-0.0158691	-0.0244141	-0.0201416	-0.0262451	0.0140381	0.00671387	0.0128174	-0.0018311	0.0231934	-0.0128174	-0.0018311	0.0152588	0.0195312	-0.0311279	-0.012207	-0.0317383	0	0.0231934	0.00549316	0.00854492	-0.0152588	0.0378418	-0.0195313	-0.0042725				4.9	0.00976562	-0.0262451	0.0177002	0.0109863	-0.00915527	0.0152588	-0.0109863	0.00854492	-0.00305176
		5	-0.0128174	-0.0079346	-0.0195313	0.00305176	-0.0079346	-0.0231934	-0.0421143	0.0256348	-0.0177002	0.0128174	0.0140381	0.00305176	0.0292969	-0.0054932	-0.0024414	-0.0488281	-0.0402832	0.0238037	0.0183105	0.0384521	0.0158691	0.00488281	0.0189209	0.0396729	0.00549316	-0.0067139	0.0244141	-0.0384521	-0.0445557	0.0231934	-0.0140381	-0.0085449	-0.0073242	-0.0030518				5	0.00854492	0.0213623	0.00244141	0.00183105	0.0164795	-0.00671387	0.00488281	0.0128174	0.00244141
		5.1	0.00732422	-0.0067139	0.00854492	-0.0036621	-0.0292969	0.0134277	0.0250244	-0.0219727	0.00305176	-0.0073242	-0.0177002	-0.0134277	0.0268555	0.00305176	0.00732422	-0.0030518	-0.0360107	-0.0305176	0.012207	-0.0079346	0.0189209	0.0189209	-0.010376	-0.0244141	-0.010376	-0.0146484	-0.0091553	0.0335693	-0.0311279	-0.012207	-0.010376	-0.0128174	0.012207	0.00488281				5.1	0.0115967	-0.00793457	-0.00244141	0.0152588	-0.00793457	0.00366211	0.0170898	-0.00305176	0.0140381
		5.2	0.010376	0.00854492	-0.0463867	0.00488281	-0.0006104	0.00244141	0.00549316	0.0201416	0.0250244	-0.0006104	0.0183105	0.00488281	0.00366211	-0.0152588	0.0164795	0.0256348	0.00244141	-0.0195313	-0.0195313	0.0164795	-0.0061035	-0.0085449	0.0238037	0.00549316	0.012207	-0.0048828	-0.0109863	-0.0146484	0.00244141	0.0158691	-0.022583	-0.0006104	0.00610352	-0.0177002				5.2	-0.00915527	-0.00732422	0.0170898	-0.00244141	0.00854492	-0.00610352	-0.022583	-0.020752	0.00427246
		5.3	0.0152588	-0.0189209	0.00549316	-0.0115967	-0.0238037	-0.0238037	-0.0317383	-0.0054932	-0.0341797	0.0152588	-0.0018311	-0.0396729	-0.0073242	0.0170898	-0.0018311	0.00488281	-0.0097656	0.0152588	0.0323486	-0.0012207	-0.0061035	0.0311279	-0.0073242	-0.0091553	0.00732422	-0.0238037	0.0415039	0.0421143	-0.020752	0.0164795	0.0195312	-0.0030518	0.0109863	0.00610352				5.3	0.00732422	0.00549316	-0.00244141	-0.0140381	-0.000610352	0.000610352	0.0177002	0.00549316	-0.00732422
		5.4	0.00061035	-0.010376	0.0250244	-0.0073242	0.00488281	0.0134277	0.0109863	0.00671387	-0.0036621	0.010376	-0.0018311	0	0.00732422	-0.0109863	-0.0061035	-0.0018311	-0.0219727	-0.0408936	-0.0024414	-0.0054932	-0.0042725	-0.0250244	0.0366211	0.0134277	-0.0115967	0.00305176	-0.0354004	-0.0439453	-0.0061035	0.0115967	0.00549316	-0.0335693	0.012207	0.00366211				5.4	-0.0012207	0.00976562	0.00976562	0.00610352	-0.0012207	-0.00915527	-0.0140381	-0.0164795	0.00671387
		5.5	-0.0238037	-0.0097656	-0.0109863	0.0183105	-0.0177002	0.00183105	-0.0244141	-0.0054932	-0.0067139	-0.0079346	0.00610352	-0.0018311	0.00610352	0.00366211	-0.0079346	-0.0012207	0.00061035	0.00671387	0.010376	0.0170898	-0.0134277	0.00366211	-0.0097656	0.00549316	0.022583	0.00244141	0.0158691	0.0396729	-0.0183105	0.00183105	-0.0402832	0.0341797	-0.0183105	-0.0024414				5.5	0.0146484	0.00793457	-0.0128174	0.0183105	0.0115967	0.010376	0.0189209	-0.00976562	-0.0189209
		5.6	0.0146484	-0.0048828	0.00427246	-0.0189209	-0.0152588	-0.010376	0	0.0012207	0.022583	-0.0134277	0.00732422	0.0134277	0.0189209	-0.0030518	0.0286865	-0.0061035	-0.0128174	-0.0067139	0.0115967	-0.0079346	0.0213623	0.0164795	-0.0140381	0.0140381	-0.0067139	-0.0518799	-0.0030518	-0.0201416	-0.0317383	-0.0097656	0.022583	-0.0091553	-0.0012207	-0.0006104				5.6	0.00244141	-0.00305176	0.0213623	-0.00488281	-0.0170898	0.0128174	0.010376	0.0140381	0.0177002
		5.7	-0.0006104	0.010376	-0.0030518	0.00244141	0.0305176	0.0170898	-0.0152588	0.0170898	-0.0579834	0.00610352	-0.0177002	-0.0231934	-0.0036621	-0.0030518	-0.0085449	0.00305176	-0.0073242	-0.0286865	0.012207	-0.0268555	-0.0170898	-0.0030518	-0.0109863	0.00183105	0.0128174	0.0189209	0.0012207	-0.0085449	-0.0061035	0.0170898	-0.0164795	0.00671387	-0.0030518	-0.012207				5.7	-0.00366211	0.00488281	-0.020752	0.00732422	0.00732422	-0.0170898	0.00427246	-0.000610352	0.00366211
		5.8	0.0164795	-0.0219727	-0.0048828	-0.0006104	-0.0384521	-0.0128174	-0.010376	0.00427246	0.0445557	-0.0115967	0.0140381	-0.0079346	0.0219727	0.0238037	0.0177002	-0.03479	-0.0262451	0.0115967	-0.022583	0.0158691	0.00366211	0.0152588	-0.0036621	-0.0048828	-0.0061035	-0.0061035	0.020752	-0.0030518	-0.0079346	-0.0079346	-0.0048828	0.0219727	0.010376	-0.0006104				5.8	0.0012207	-0.0177002	0.00671387	-0.00427246	-0.00793457	-0.00549316	-0.00366211	0.0012207	0.00244141
		5.9	0.00854492	0.0158691	0.0115967	-0.0097656	-0.0079346	0.00183105	0.0012207	-0.0030518	-0.0134277	-0.0079346	0.00793457	0.00183105	-0.0018311	-0.0250244	0.00061035	0.0299072	0.012207	-0.0128174	0.0360107	0.00976563	0.0134277	0.00427246	0.00244141	-0.0036621	0.00610352	-0.0250244	-0.0317383	0.0164795	-0.0244141	0.00976563	0.0109863	-0.0054932	-0.0152588	0.00671387				5.9	0.00915527	0.0219727	-0.00732422	0.0109863	0.00549316	0.0183105	-0.00671387	0.00854492	-0.0213623
		6	-0.0006104	-0.0006104	-0.0158691	0.00671387	0.00854492	0.010376	-0.0152588	0.00610352	-0.010376	0.0152588	0.00671387	-0.0146484	0.0134277	0.0183105	-0.0061035	-0.043335	0.00610352	-0.0115967	0.00183105	0.00976563	-0.0201416	-0.0238037	-0.0140381	-0.0067139	0.012207	-0.0317383	0.022583	-0.0158691	-0.0238037	-0.0189209	-0.0238037	-0.0054932	-0.0042725	0.0128174				6	0.00305176	0.00427246	-0.00915527	0.0231934	0.00915527	-0.0164795	0.0177002	-0.0140381	0.00671387
		6.1	-0.0006104	-0.0305176	0.0244141	-0.0250244	-0.0091553	0.00854492	-0.0134277	0.0213623	0.00549316	0.00183105	-0.0079346	0.020752	-0.0128174	-0.0067139	0.0146484	0.0170898	-0.012207	-0.0183105	0.0219727	-0.0091553	0.0341797	0.00183105	0.0360107	0.0231934	-0.0061035	0.0177002	0.00366211	0.00244141	0.0177002	0.00976563	0.00610352	-0.0256348	-0.0134277	-0.0048828				6.1	-0.0115967	0.00549316	0.0158691	0.010376	-0.0109863	0.0134277	0.00854492	-0.00488281	0.00915527
		6.2	-0.0030518	0.0213623	0.0109863	0.0231934	-0.0384521	-0.0213623	-0.010376	-0.0213623	-0.0195313	-0.0109863	-0.0042725	-0.0012207	0.00244141	-0.012207	0.0012207	0.00854492	-0.0091553	-0.0201416	-0.0006104	-0.0305176	0.00610352	0.00793457	-0.020752	-0.0262451	0.0286865	-0.0341797	-0.0024414	-0.0170898	-0.0274658	0.00854492	-0.0061035	0.0317383	-0.0097656	-0.0061035				6.2	0.010376	0.00305176	0.0128174	0.00366211	0.0115967	-0.00610352	-0.00488281	-0.00671387	0.00976562
		6.3	0.0140381	0.010376	-0.0158691	-0.0109863	-0.0067139	-0.0006104	-0.0061035	0.00061035	0	-0.0201416	0.00549316	-0.0341797	0.0170898	0.0183105	0.00732422	-0.0170898	0.0201416	0.00366211	-0.0115967	0.0354004	-0.010376	-0.0085449	0.0189209	-0.0134277	0.00244141	0.00183105	-0.0018311	0.010376	-0.0079346	-0.0091553	-0.0128174	-0.0189209	0.0109863	0.0134277				6.3	0.020752	-0.00854492	-0.00366211	-0.000610352	0.0195312	0.00671387	0.0134277	0.0170898	-0.0213623
		6.4	-0.010376	-0.0140381	0	-0.0006104	-0.0085449	-0.0152588	-0.0085449	0.0146484	0.00793457	0.0140381	-0.0061035	0.0128174	0.00671387	-0.0439453	0.0238037	0.012207	0.00671387	-0.020752	0.0299072	-0.0158691	0.00671387	0.00549316	0.0183105	0.0152588	-0.0219727	-0.0384521	0.00488281	0.0134277	-0.0146484	0.0579834	-0.0024414	-0.0042725	-0.0152588	0.0140381				6.4	0.0152588	0.00793457	0.0146484	0.00488281	-0.000610352	0.010376	-0.000610352	-0.0305176	-0.00305176
		6.5	0.012207	0.00976563	0.0146484	0.00732422	-0.0054932	0.00854492	-0.0250244	0.00061035	-0.0189209	-0.0158691	0.0109863	-0.0097656	-0.0036621	0.00488281	-0.0170898	0.00061035	-0.0158691	-0.0115967	-0.0164795	0.00854492	0.00854492	0.00671387	-0.0390625	0.00366211	0.0152588	0.0152588	-0.0012207	-0.0061035	0.00732422	-0.0378418	-0.0201416	0.00366211	0.00549316	-0.03479				6.5	0.00366211	0.00976562	0.0128174	0.00793457	0.00366211	-0.00793457	-0.0244141	0.00305176	-0.0012207
		6.6	0.0134277	-0.0054932	0.0140381	0.0268555	-0.0201416	-0.0073242	-0.0463867	-0.022583	0.0219727	-0.0158691	0.0311279	0.00549316	0.0250244	0.00061035	0.00793457	0.0012207	-0.0158691	0.0244141	0.0366211	-0.0030518	0.0360107	-0.020752	0.0189209	0.0360107	0.0158691	-0.0494385	0.045166	0.0219727	0.0402832	-0.0897217	0.0537109	-0.0402832	0.117188	-0.0622559				6.6	-0.0158691	0.0152588	-0.00549316	-0.012207	-0.0335693	-0.00488281	0.00427246	-0.0299072	-0.022583
		6.7	0.00366211	-0.0024414	0.00488281	0.010376	-0.0219727	-0.0250244	-0.012207	-0.0683594	-0.0268555	0.00732422	-0.0238037	-0.0311279	-0.0183105	-0.0238037	-0.0268555	0.00244141	0.0268555	-0.0616455	0.0244141	-0.0231934	-0.0140381	-0.0268555	-0.0549316	-0.0567627	-0.0531006	-0.0323486	-0.098877	-0.0878906	-0.0830078	-0.0067139	-0.0506592	0.010376	-0.0372314	0.0610352				6.7	0.00976562	0.00244141	0.00915527	0.0195312	0.00915527	0.00305176	-0.00183105	-0.012207	0.0109863
		6.8	-0.0256348	-0.0079346	0.020752	0.00305176	-0.0012207	-0.0061035	-0.0195313	0.0134277	0.0335693	-0.0073242	0.0323486	0.00549316	0.0140381	-0.0231934	-0.0775146	-0.123291	-0.228271	-0.308227	-0.505981	-0.681152	-0.863037	-1.21765	-1.35254	-1.47644	-1.59119	-1.68335	-1.57593	-1.4032	-1.16211	-0.826416	-0.349121	0.0958252	0.621948	1.15234				6.8	0.00671387	0.00183105	-0.00366211	-0.0109863	-0.0311279	0.00305176	-0.0140381	-0.00793457	-0.0378418
		6.9	0.00976563	-0.0183105	-0.0006104	0.0195312	-0.0024414	-0.0152588	-0.0024414	-0.0097656	-0.0372314	-0.0262451	-0.0592041	-0.0714111	-0.109253	-0.291138	-0.458374	-0.81604	-1.31531	-1.92444	-2.65015	-3.19641	-3.49854	-3.82568	-3.96606	-3.80676	-3.49792	-3.02856	-2.46643	-1.82251	-1.12427	-0.438232	0.266724	1.01074	1.70105	2.31079				6.9	0.00549316	0.00183105	-0.00915527	0.00427246	-0.0152588	-0.00549316	-0.0012207	-0.0109863	-0.00915527
		7	0.0115967	0.010376	0.00427246	0.0262451	-0.0335693	0.00793457	-0.0299072	-0.0073242	0.010376	0.00793457	-0.0439453	-0.155029	-0.31189	-0.699463	-1.19019	-2.11304	-3.02124	-4.00208	-4.94751	-5.42297	-5.54688	-5.39062	-5.06836	-4.4989	-3.90503	-3.18542	-2.43042	-1.67664	-1.0144	-0.308838	0.351562	1.0144	1.50879	2.01843				7	-0.00793457	-0.00976562	0.00915527	0.00488281	0.00671387	0.0146484	-0.0189209	-0.0390625	-0.0335693
		7.1	-0.0042725	-0.0140381	0.0201416	-0.0274658	-0.0018311	-0.0158691	-0.0164795	-0.0250244	-0.0378418	-0.0854492	-0.100098	-0.258789	-0.498047	-1.17371	-2.02332	-3.39417	-4.54102	-5.79346	-6.28479	-6.42456	-6.16028	-5.73242	-5.07629	-4.35913	-3.60413	-2.86194	-2.16064	-1.44714	-0.827026	-0.256958	0.297852	0.756226	1.2323	1.64368				7.1	0.0305176	-0.00671387	-0.0158691	0.00549316	-0.0128174	-0.00366211	0.00549316	0.00915527	-0.0488281
		7.2	-0.0164795	-0.0140381	0.00671387	-0.0024414	0.00061035	-0.0091553	-0.0323486	-0.0170898	-0.0189209	-0.0250244	-0.110474	-0.294189	-0.67688	-1.54663	-2.86438	-4.47021	-5.63049	-6.66016	-6.87073	-6.68091	-6.04126	-5.49072	-4.68262	-3.86047	-3.17261	-2.48291	-1.79504	-1.2384	-0.680542	-0.223999	0.216064	0.654297	1.0083	1.32935				7.2	-0.00183105	0.00610352	0.00976562	-0.00366211	-0.00732422	0.00549316	-0.0189209	-0.0195312	-0.0738525
		7.3	0.0189209	-0.0109863	0.0183105	0.0299072	-0.045166	0.0109863	-0.0152588	-0.0213623	-0.0079346	-0.0366211	-0.151367	-0.390625	-0.903931	-2.02454	-3.61755	-5.27466	-6.21765	-6.99219	-6.80725	-6.32812	-5.54749	-4.97131	-4.06799	-3.30566	-2.70752	-2.08923	-1.50574	-1.00464	-0.599365	-0.163574	0.17395	0.507202	0.793457	1.0437				7.3	-0.00183105	0.00854492	-0.00183105	0.0189209	-0.0012207	0.00427246	0.00671387	0.00183105	-0.0335693
		7.4	-0.0201416	0.0140381	-0.0048828	-0.0274658	0.0256348	0.00061035	-0.0274658	-0.0250244	-0.0109863	-0.0366211	-0.148926	-0.426636	-1.02844	-2.35474	-4.19312	-5.72205	-6.47095	-6.91284	-6.46423	-5.91431	-4.94446	-4.33167	-3.50647	-2.80945	-2.27783	-1.78589	-1.24023	-0.806274	-0.494995	-0.175781	0.132446	0.390625	0.688477	0.875244				7.4	0.0292969	0	0.00244141	-0.0183105	0.0012207	0.00854492	-0.00732422	-0.00671387	-0.0408936
		7.5	0.0201416	-0.0061035	0.0177002	0.0219727	-0.0646973	-0.020752	0.012207	0.0109863	-0.0256348	-0.0799561	-0.150146	-0.441284	-1.14441	-2.62329	-4.49402	-6.01257	-6.50391	-6.58936	-5.979	-5.37537	-4.41711	-3.8147	-3.0188	-2.42126	-1.83777	-1.49658	-1.0321	-0.708618	-0.402222	-0.114746	0.109253	0.376587	0.571899	0.756836				7.5	-0.00610352	0.00854492	-0.00183105	0.0231934	-0.00488281	-0.012207	-0.00793457	-0.00671387	-0.0506592
		7.6	0.0152588	-0.0201416	-0.0006104	-0.0219727	0.0219727	-0.0042725	-0.0231934	-0.020752	-0.0262451	-0.0488281	-0.175781	-0.514526	-1.25793	-2.89062	-4.74609	-6.12366	-6.38977	-6.14014	-5.39551	-4.81323	-3.88855	-3.24829	-2.56409	-2.03796	-1.61682	-1.23169	-0.918579	-0.578613	-0.36377	-0.167236	0.114136	0.263672	0.483398	0.62561				7.6	0.0189209	-0.00244141	0.0201416	0.010376	-0.00305176	-0.00610352	0.00793457	-0.0134277	-0.0421143
		7.7	0.00244141	-0.0097656	0.0402832	0.00976563	0.00976563	0.00549316	-0.0042725	-0.0262451	0.0177002	-0.0848389	-0.160523	-0.506592	-1.31775	-3.04016	-4.89563	-6.16211	-6.0437	-5.67383	-4.92188	-4.24805	-3.42163	-2.84241	-2.21436	-1.73523	-1.36475	-1.08215	-0.748901	-0.536499	-0.299072	-0.0927734	0.0476074	0.285034	0.436401	0.581055				7.7	-0.00793457	0.00427246	-0.0146484	0.000610352	-0.012207	0.0146484	-0.0152588	-0.0292969	-0.0457764
		7.8	0.0183105	0.0219727	0.0219727	0.022583	-0.0250244	0.00610352	-0.0115967	-0.0091553	-0.0299072	-0.043335	-0.17395	-0.574951	-1.47217	-3.12195	-4.9408	-5.94421	-5.67078	-5.10681	-4.40491	-3.79517	-3.0188	-2.48352	-1.96106	-1.51123	-1.23901	-0.977173	-0.709229	-0.474853	-0.268555	-0.12085	0.100098	0.20752	0.355835	0.501709				7.8	0.010376	-0.000610352	0.00671387	-0.00854492	0.00244141	-0.0152588	0.00671387	-0.0292969	-0.0695801
		7.9	-0.0317383	-0.0292969	-0.0036621	-0.0213623	0.0012207	-0.0073242	-0.0244141	-0.0152588	-0.0152588	-0.0726318	-0.189819	-0.55542	-1.50879	-3.24341	-4.7998	-5.66223	-5.31494	-4.73328	-4.07104	-3.38318	-2.63367	-2.17102	-1.70349	-1.3147	-1.01807	-0.846558	-0.617676	-0.405273	-0.300293	-0.043335	0.067749	0.203247	0.316162	0.458374				7.9	0.00549316	0.00305176	0.00183105	0.0115967	0.0195312	0.00488281	-0.0213623	-0.0280762	-0.0488281
		8	0.0268555	0.0213623	0.0274658	-0.0091553	-0.0036621	-0.0018311	0.012207	0.00488281	-0.0048828	-0.0286865	-0.184326	-0.600586	-1.56311	-3.23975	-4.59656	-5.45959	-4.97009	-4.34326	-3.60352	-3.00842	-2.35168	-1.88538	-1.47522	-1.18958	-0.965576	-0.773315	-0.524292	-0.371704	-0.207519	-0.0939941	0.0402832	0.184326	0.278931	0.403442				8	0.00610352	0.0115967	0	-0.000610352	-0.0012207	0.00793457	-0.012207	-0.0158691	-0.0750732
		8.1	0.00366211	-0.0335693	0.0201416	0.0305176	-0.0006104	-0.0079346	-0.0427246	-0.0219727	-0.0415039	-0.067749	-0.235596	-0.618896	-1.56311	-3.28552	-4.59534	-5.20935	-4.6637	-4.02222	-3.24951	-2.70569	-2.07092	-1.68518	-1.3208	-1.04309	-0.825806	-0.714111	-0.507202	-0.316773	-0.239258	-0.0561523	0.0561523	0.162354	0.287476	0.370483				8.1	0.032959	-0.00915527	0.0152588	-0.0146484	-0.00793457	-0.00488281	0.0189209	-0.0115967	-0.0354004
		8.2	-0.0268555	0.00610352	-0.0024414	-0.0128174	-0.010376	-0.0219727	0.022583	-0.022583	0.00793457	-0.0390625	-0.153809	-0.623169	-1.6095	-3.32458	-4.44763	-4.84314	-4.37622	-3.66577	-2.96509	-2.37793	-1.94458	-1.50024	-1.20117	-0.961304	-0.76416	-0.628662	-0.457764	-0.31311	-0.178223	-0.0787354	0.0366211	0.147705	0.220947	0.374756				8.2	-0.0128174	0.00854492	-0.0134277	-0.0012207	0.0140381	0.0140381	-0.0158691	-0.0378418	-0.0585938
		8.3	0.0262451	-0.022583	0.0109863	0.0244141	-0.0177002	-0.012207	-0.043335	-0.0128174	-0.0268555	-0.065918	-0.178223	-0.577393	-1.56067	-3.27332	-4.31091	-4.53125	-3.98865	-3.33008	-2.63672	-2.19788	-1.71326	-1.38855	-1.07361	-0.883789	-0.682983	-0.603027	-0.403442	-0.286865	-0.187988	-0.0494385	0.0488281	0.147705	0.24353	0.302124				8.3	0.0195312	-0.0354004	0.0299072	0.010376	-0.00366211	0.00854492	-0.00915527	-0.00488281	-0.0384521
		8.4	0.00549316	-0.0006104	0.0158691	-0.0299072	0.0201416	-0.0030518	0.0152588	-0.0018311	-0.0024414	-0.0354004	-0.193481	-0.6073	-1.54236	-3.1958	-4.15955	-4.2627	-3.83911	-3.05359	-2.44202	-1.96594	-1.55884	-1.20361	-1.01379	-0.776367	-0.641479	-0.552979	-0.418701	-0.269775	-0.177612	-0.0488281	0.0372314	0.133057	0.211792	0.336914				8.4	-0.00305176	0.0164795	-0.00854492	-0.022583	-0.00671387	0.00854492	-0.0115967	-0.0256348	-0.0610352
		8.5	0.0177002	-0.0018311	0.022583	0.0299072	-0.0366211	-0.0091553	-0.0177002	-0.0048828	-0.0158691	-0.0286865	-0.177002	-0.62439	-1.50879	-3.15308	-4.0332	-3.97949	-3.52417	-2.84912	-2.24182	-1.79626	-1.41418	-1.12854	-0.887451	-0.728149	-0.606079	-0.526733	-0.372314	-0.263672	-0.15686	-0.0524902	0.0262451	0.109253	0.206909	0.262451				8.5	0	0.00671387	0.00671387	-0.00427246	-0.00976562	0.00610352	-0.0146484	-0.0115967	-0.0402832
		8.6	0.010376	0.0177002	0.0177002	-0.0292969	0.0305176	0	-0.020752	-0.0201416	-0.0152588	-0.067749	-0.193481	-0.562134	-1.52039	-3.09326	-3.73413	-3.70789	-3.18604	-2.58545	-2.00378	-1.59973	-1.29456	-1.02905	-0.859985	-0.673828	-0.544434	-0.471802	-0.332031	-0.220947	-0.134277	-0.0762939	0.0421143	0.117188	0.195923	0.292358				8.6	0.010376	-0.00549316	-0.00366211	0.00915527	0.00671387	0.000610352	-0.00549316	-0.0341797	-0.0500488
		8.7	0.00976563	-0.0067139	-0.0189209	0.022583	-0.0280762	-0.0231934	-0.0048828	-0.0018311	-0.0006104	-0.0341797	-0.197754	-0.651245	-1.56799	-3.03833	-3.56689	-3.51807	-3.05603	-2.40112	-1.89575	-1.51489	-1.22986	-0.944214	-0.772095	-0.622559	-0.496216	-0.494995	-0.314941	-0.241089	-0.147095	-0.0128174	0.022583	0.123901	0.171509	0.263062				8.7	-0.00427246	-0.00366211	0.0158691	0.00488281	-0.0323486	-0.010376	-0.00549316	-0.0146484	-0.0744629
		8.8	0.0219727	0.0280762	0.0286865	-0.0250244	-0.0061035	-0.0158691	-0.0018311	-0.0115967	-0.0457764	-0.0616455	-0.179443	-0.608521	-1.54907	-2.92542	-3.49792	-3.28613	-2.79785	-2.21863	-1.67053	-1.37939	-1.10229	-0.874634	-0.722046	-0.595093	-0.46814	-0.462647	-0.29541	-0.213013	-0.125732	-0.0592041	0.012207	0.0866699	0.158081	0.250854				8.8	0.0012207	-0.010376	-0.0146484	-0.0115967	-0.0012207	0.0158691	0.00732422	0.00549316	-0.0512695
		8.9	0	-0.0408936	0.00854492	0.0170898	0.0012207	0.00366211	-0.0073242	0.0219727	-0.0085449	-0.0421143	-0.206909	-0.557251	-1.44775	-2.78381	-3.25684	-3.10669	-2.61597	-2.08435	-1.57959	-1.26648	-1.08765	-0.823975	-0.710449	-0.529175	-0.444946	-0.421143	-0.288696	-0.20813	-0.12146	-0.0683594	0.0524902	0.118408	0.185547	0.244751				8.9	0.0109863	0.00671387	-0.00671387	0.0128174	0.000610352	-0.0140381	-0.0299072	-0.0299072	-0.0646973
		9	0.00793457	0.0305176	0.0335693	-0.010376	0.00793457	-0.0109863	-0.0164795	-0.043335	-0.03479	-0.090332	-0.204468	-0.613403	-1.40991	-2.73865	-3.15247	-2.94434	-2.46582	-1.90857	-1.5094	-1.18896	-0.983276	-0.770874	-0.627441	-0.519409	-0.418091	-0.396728	-0.300293	-0.205078	-0.133057	-0.0274658	0.0231934	0.0848389	0.153809	0.211792				9	-0.00244141	0.00366211	0.00610352	0.00305176	0.0109863	0.0250244	0.00183105	-0.0244141	-0.0494385
		9.1	0.00488281	-0.0054932	0.00061035	0.00488281	-0.0140381	-0.0067139	-0.0085449	0.0335693	-0.0195313	-0.0427246	-0.167847	-0.529785	-1.43188	-2.53784	-2.94983	-2.79724	-2.26685	-1.74988	-1.37146	-1.09558	-0.880737	-0.729981	-0.629273	-0.525513	-0.369263	-0.393066	-0.272827	-0.172119	-0.117188	-0.0628662	0.00610352	0.0921631	0.178223	0.221558				9.1	0.0299072	0.000610352	-0.0152588	0.00183105	-0.00305176	-0.0158691	0.0012207	-0.0164795	-0.0567627
		9.2	0.00854492	-0.0042725	0.0189209	0.00305176	-0.0140381	0.0158691	-0.0079346	-0.0109863	-0.0183105	-0.0189209	-0.166016	-0.528564	-1.37939	-2.43164	-2.87048	-2.60986	-2.13379	-1.71814	-1.30859	-1.05469	-0.86792	-0.697632	-0.561523	-0.479736	-0.383301	-0.367432	-0.22522	-0.203857	-0.105591	-0.032959	0.0299072	0.0939941	0.136719	0.189819				9.2	-0.00305176	0.00183105	0.0109863	-0.00366211	-0.0164795	-0.00549316	-0.00976562	-0.0213623	-0.0744629
		9.3	0.0201416	-0.0085449	0.0158691	0.0195312	0.0177002	-0.0231934	-0.0146484	-0.0537109	-0.043335	-0.0897217	-0.17273	-0.532227	-1.32812	-2.32117	-2.75757	-2.4884	-1.99402	-1.55701	-1.20728	-1.00647	-0.806274	-0.638428	-0.522461	-0.442505	-0.338745	-0.34668	-0.256348	-0.199585	-0.0921631	-0.0421143	-0.0006104	0.0921631	0.163574	0.209961				9.3	0.00671387	0.0146484	0.00244141	0.010376	0.0213623	-0.00854492	-0.0268555	-0.0292969	-0.0457764
		9.4	0.0189209	-0.0140381	0.0317383	-0.0097656	-0.0140381	-0.0158691	-0.0250244	0.0378418	-0.0268555	-0.0805664	-0.187378	-0.491943	-1.32874	-2.33276	-2.59155	-2.33337	-1.87927	-1.48987	-1.14441	-0.923462	-0.714722	-0.606079	-0.532227	-0.426636	-0.355835	-0.326538	-0.206909	-0.134888	-0.112305	-0.032959	0.0354004	0.0701904	0.115356	0.17334				9.4	0.0109863	-0.00976562	0.00244141	-0.00854492	-0.00488281	0.00976562	-0.00854492	-0.0268555	-0.0402832
		9.5	0.00183105	0.0164795	0.00793457	-0.0085449	-0.0018311	0.00610352	0.0201416	-0.0238037	-0.0036621	-0.0671387	-0.160523	-0.477905	-1.29089	-2.31812	-2.47681	-2.16858	-1.77246	-1.36658	-1.08215	-0.880737	-0.692139	-0.563354	-0.501099	-0.393677	-0.282593	-0.285034	-0.236816	-0.185547	-0.0872803	-0.0360107	-0.0006104	0.0775147	0.141602	0.185547				9.5	-0.00244141	0.0177002	0.00549316	0.0183105	-0.00793457	-0.0134277	-0.0152588	-0.0256348	-0.108643
		9.6	0.0012207	-0.0018311	0.00061035	-0.0097656	0.022583	-0.0006104	-0.0305176	0.0128174	-0.0360107	-0.055542	-0.184937	-0.498047	-1.27991	-2.1814	-2.31873	-2.03064	-1.65955	-1.31287	-1.0083	-0.852661	-0.640869	-0.527954	-0.462647	-0.389404	-0.288696	-0.337524	-0.205078	-0.170288	-0.0946045	-0.0183105	0.0012207	0.0714111	0.116577	0.169678				9.6	0.0213623	-0.00366211	-0.00671387	-0.00732422	0.0201416	0.0170898	-0.0164795	-0.0299072	-0.0604248
		9.7	0.00610352	0.00915527	-0.0042725	0.0421143	-0.0231934	-0.0170898	-0.0219727	-0.0299072	-0.0274658	-0.0610352	-0.153198	-0.518189	-1.24084	-2.07581	-2.29431	-1.93542	-1.58386	-1.20117	-0.932007	-0.791016	-0.619507	-0.514526	-0.477295	-0.3479	-0.275879	-0.281982	-0.212402	-0.147095	-0.10437	-0.0390625	0.0262451	0.0579834	0.0970459	0.161133				9.7	-0.0201416	0.00854492	0.0164795	0.00427246	-0.0012207	-0.0134277	0	-0.0256348	-0.067749
		9.8	-0.0048828	0.00244141	0.0231934	-0.0146484	-0.0030518	-0.010376	0.00305176	0.0335693	-0.0482178	-0.057373	-0.201416	-0.473633	-1.2561	-2.02881	-2.10266	-1.86462	-1.46606	-1.14197	-0.935059	-0.727539	-0.568848	-0.475464	-0.402832	-0.360107	-0.253296	-0.280151	-0.185547	-0.137329	-0.0909424	-0.0183105	0.00488281	0.0878906	0.112305	0.163574				9.8	0.0299072	0.000610352	0.00610352	0.0183105	-0.00183105	0.0140381	-0.0177002	-0.00488281	-0.0811768
		9.9	0.0170898	-0.0128174	0.00488281	-0.0024414	0.00061035	0.0189209	-0.0177002	-0.020752	-0.0030518	-0.0671387	-0.177612	-0.527954	-1.23352	-1.87622	-2.02454	-1.75171	-1.38855	-1.07544	-0.840454	-0.703735	-0.551148	-0.458984	-0.458984	-0.340576	-0.267334	-0.247192	-0.205688	-0.117188	-0.0805664	-0.0097656	0.00976563	0.0720215	0.109863	0.164185				9.9	-0.00305176	0.0183105	0.0134277	-0.00976562	0.00305176	-0.012207	-0.00366211	-0.012207	-0.0689697
		10	0.00427246	0.00671387	0.0189209	-0.0048828	-0.0164795	-0.0006104	-0.010376	0.012207	-0.0402832	-0.0640869	-0.204468	-0.469971	-1.25732	-1.87378	-1.87012	-1.62415	-1.35376	-1.05774	-0.857544	-0.670776	-0.529785	-0.43457	-0.350342	-0.309448	-0.241699	-0.252686	-0.17273	-0.147705	-0.0848389	-0.0427246	-0.0042725	0.0683594	0.0793457	0.123901				10	0.0250244	0.00854492	0.00305176	0.00793457	0.00732422	0.00366211	0.0152588	-0.0164795	-0.0427246
		10.1	0.0115967	-0.0048828	0.00366211	0.00244141	-0.0238037	-0.03479	-0.0201416	-0.0164795	-0.0299072	-0.0372314	-0.159912	-0.529175	-1.1615	-1.84326	-1.85974	-1.59058	-1.3031	-0.980225	-0.76416	-0.629883	-0.490723	-0.413208	-0.39978	-0.3125	-0.236206	-0.245972	-0.184326	-0.114136	-0.0909424	-0.0067139	0.0170898	0.0598144	0.109253	0.15686				10.1	-0.000610352	0.0128174	0.00854492	0.000610352	-0.0109863	-0.0012207	-0.010376	-0.00915527	-0.0683594
		10.2	-0.0183105	-0.0213623	0.0140381	-0.0164795	-0.0030518	0.00915527	0.00244141	-0.012207	-0.0091553	-0.0561523	-0.221558	-0.514526	-1.14563	-1.84082	-1.70715	-1.43127	-1.21826	-0.944824	-0.783081	-0.604858	-0.493774	-0.391846	-0.332642	-0.267944	-0.230713	-0.245361	-0.159912	-0.126953	-0.0897217	-0.0213623	0.0164795	0.0494385	0.0946045	0.15625				10.2	0.00244141	0.0109863	0.00427246	-0.00244141	0.00793457	0.00732422	-0.00793457	-0.0183105	-0.0653076
		10.3	0.0213623	0.00915527	0.0494385	0.0219727	-0.0036621	-0.0036621	-0.0268555	-0.0164795	-0.0048828	-0.0579834	-0.19104	-0.50293	-1.1377	-1.72424	-1.68152	-1.33972	-1.16821	-0.880737	-0.701904	-0.585327	-0.43457	-0.369873	-0.3479	-0.291138	-0.203247	-0.220337	-0.161133	-0.142212	-0.0488281	-0.03479	0.0262451	0.0671387	0.0720215	0.115967				10.3	-0.000610352	0.00244141	-0.00549316	0	0.00305176	0.0152588	0.00610352	-0.0378418	-0.0531006
		10.4	-0.0061035	-0.0073242	-0.0097656	0.012207	-0.0091553	0.0170898	0.00366211	0.00915527	-0.0152588	-0.0469971	-0.181274	-0.553589	-1.12244	-1.62415	-1.57898	-1.31531	-1.11694	-0.848389	-0.687256	-0.569458	-0.412598	-0.394898	-0.302124	-0.250854	-0.220947	-0.219727	-0.142822	-0.0897217	-0.0653076	-0.012207	0.0012207	0.0524902	0.0860596	0.117798				10.4	0.0256348	0.0195312	0.0262451	-0.0158691	-0.012207	-0.00488281	-0.0201416	-0.00183105	-0.0482178
		10.5	0.0219727	-0.0042725	0.0292969	-0.012207	0.020752	-0.0250244	-0.0164795	-0.022583	-0.0158691	-0.043335	-0.198975	-0.534058	-1.12244	-1.59058	-1.52954	-1.29395	-1.06812	-0.831299	-0.668335	-0.542602	-0.391846	-0.343018	-0.325928	-0.258179	-0.180054	-0.200806	-0.162354	-0.129394	-0.0738525	-0.0335693	0.0366211	0.0787353	0.078125	0.131836				10.5	0.00854492	-0.000610352	0	0.0231934	-0.00244141	0.010376	-0.00244141	-0.0262451	-0.0537109
		10.6	0.010376	-0.0061035	-0.0146484	0.0280762	-0.0549316	0.0262451	-0.0006104	0.012207	-0.0280762	-0.0646973	-0.178833	-0.514526	-1.03271	-1.59424	-1.42273	-1.21948	-1.0199	-0.765991	-0.615234	-0.510254	-0.367432	-0.350342	-0.285034	-0.247192	-0.204468	-0.203857	-0.124512	-0.105591	-0.0561523	-0.0286865	-0.0042725	0.0506592	0.0695801	0.111694				10.6	0.00915527	-0.00671387	0.0280762	-0.00427246	0.0158691	-0.00732422	-0.010376	-0.00976562	-0.0494385
		10.7	-0.0073242	-0.0158691	0.0109863	0.00061035	-0.0115967	-0.0146484	0.00366211	-0.0036621	-0.0268555	-0.0378418	-0.15625	-0.524292	-1.08765	-1.46423	-1.38611	-1.203	-0.964966	-0.74646	-0.598755	-0.452271	-0.389404	-0.321045	-0.280151	-0.235596	-0.169067	-0.214844	-0.159302	-0.118408	-0.0878906	-0.0244141	0.0268555	0.0524902	0.098877	0.117188				10.7	0.00732422	0.0299072	0.0158691	0.00183105	-0.00244141	0.0170898	-0.00976562	-0.0213623	-0.0286865
		10.8	0.0189209	-0.010376	0.00976563	0	0.020752	0.00061035	-0.0109863	0.00183105	-0.0024414	-0.0396729	-0.170898	-0.507202	-0.968018	-1.51306	-1.35742	-1.13586	-0.942383	-0.733032	-0.559692	-0.483398	-0.331421	-0.332031	-0.264282	-0.252075	-0.211182	-0.184937	-0.0939941	-0.101929	-0.0500488	-0.0311279	-0.0036621	0.0439453	0.0640869	0.10437				10.8	0.00244141	0.00549316	0.00671387	-0.0012207	0.00610352	-0.020752	0.00976562	-0.0201416	-0.0372314
		10.9	0.0134277	-0.0067139	0.0231934	0.0158691	-0.0048828	0.012207	-0.0073242	-0.0158691	-0.0244141	-0.0408936	-0.142212	-0.487061	-0.971069	-1.35498	-1.2854	-1.04675	-0.892944	-0.667725	-0.57251	-0.444336	-0.333862	-0.299683	-0.283203	-0.213013	-0.15564	-0.212402	-0.158081	-0.0799561	-0.101318	-0.0360107	0.00244141	0.0457764	0.0750732	0.122681				10.9	0.0286865	0.00488281	-0.00732422	-0.00427246	0.00671387	0.020752	-0.00793457	-0.0299072	-0.0512695
		11	0.00183105	-0.0073242	-0.012207	0.0012207	-0.0244141	-0.0140381	0.0146484	-0.0048828	-0.0042725	-0.0421143	-0.187988	-0.473633	-0.993652	-1.37268	-1.27258	-1.03638	-0.858765	-0.698242	-0.513306	-0.41687	-0.290527	-0.285645	-0.249023	-0.245972	-0.192871	-0.170898	-0.0891113	-0.123291	-0.0512695	-0.0073242	0.0115967	0.0262451	0.0769043	0.0811768				11	-0.0012207	0.00793457	0.0213623	0.00183105	0.0012207	-0.00976562	-0.00732422	-0.0341797	-0.0567627
		11.1	0.010376	-0.0164795	0.0317383	0	0.0299072	-0.0012207	-0.0164795	0.00976563	-0.032959	-0.0701904	-0.148926	-0.46875	-0.917358	-1.31409	-1.22437	-0.985718	-0.835571	-0.620117	-0.540771	-0.390625	-0.322266	-0.263672	-0.256958	-0.206299	-0.160523	-0.197144	-0.12085	-0.0854492	-0.0653076	-0.043335	0.020752	0.032959	0.0579834	0.101318				11.1	-0.012207	-0.00610352	-0.00671387	-0.0012207	-0.020752	0.00549316	0.00305176	-0.0384521	-0.0744629
		11.2	-0.0030518	0.00488281	-0.0048828	-0.0030518	-0.0085449	0.0134277	0.0128174	-0.0115967	0.00854492	-0.022583	-0.178833	-0.470581	-0.881958	-1.23474	-1.19263	-0.956421	-0.748901	-0.596314	-0.494385	-0.411377	-0.272827	-0.27832	-0.245361	-0.224609	-0.149536	-0.175781	-0.140991	-0.0823975	-0.0512695	-0.0213623	0.00976563	0.0469971	0.0592041	0.101318				11.2	0.0250244	0.00732422	0.0152588	0.010376	0.00915527	-0.0195312	-0.00976562	-0.0201416	-0.0665283
		11.3	-0.0018311	-0.020752	0.0152588	0.00732422	-0.0189209	-0.0018311	-0.0231934	0.00061035	-0.0427246	-0.0640869	-0.145874	-0.499268	-0.842896	-1.17554	-1.11145	-0.925903	-0.809326	-0.570068	-0.474853	-0.354614	-0.281372	-0.218506	-0.227661	-0.228882	-0.175781	-0.140381	-0.0927734	-0.0701904	-0.0860596	0.0299072	0.00427246	0.00976563	0.0769043	0.0817871				11.3	0.00427246	-0.00976562	-0.00976562	-0.0109863	-0.0109863	0.0183105	-0.0012207	-0.0213623	-0.0665283
		11.4	0.0158691	-0.0189209	0.0213623	-0.0073242	-0.0061035	-0.0146484	0.0170898	-0.0286865	-0.0195313	-0.0378418	-0.17334	-0.480347	-0.88562	-1.1731	-1.11511	-0.886231	-0.761108	-0.559692	-0.442505	-0.369873	-0.307617	-0.256958	-0.220337	-0.200195	-0.154419	-0.158081	-0.142212	-0.0842285	-0.0531006	-0.0445557	0.022583	0.0427246	0.0250244	0.116577				11.4	0.00915527	0.010376	0.00427246	-0.00183105	0.0128174	-0.0201416	-0.0152588	-0.0140381	-0.0341797
		11.5	0.0262451	-0.0158691	-0.0170898	0.00793457	-0.0006104	0.0128174	-0.0170898	0.00854492	-0.0292969	-0.0354004	-0.12085	-0.479736	-0.847168	-1.12549	-1.05652	-0.812988	-0.731811	-0.546875	-0.421143	-0.380859	-0.274658	-0.27771	-0.194092	-0.211182	-0.135498	-0.132446	-0.0878906	-0.0720215	-0.0817871	-0.0109863	-0.0097656	0.0231934	0.088501	0.0634766				11.5	0.00549316	0.00793457	-0.00610352	-0.000610352	0.00549316	-0.00427246	0.00366211	-0.0201416	-0.0543213
		11.6	-0.0402832	-0.0024414	0.00854492	-0.0067139	-0.0177002	0.00366211	-0.0115967	-0.0079346	-0.0250244	-0.0585938	-0.174561	-0.462647	-0.805054	-1.09009	-1.02051	-0.838013	-0.700684	-0.552368	-0.409546	-0.324097	-0.297852	-0.217895	-0.215454	-0.145264	-0.146484	-0.184937	-0.112305	-0.0921631	-0.0579834	0.00061035	0.00793457	0.032959	0.0488281	0.101929				11.6	-0.00854492	-0.00976562	0.00976562	0.00183105	-0.0012207	0.00732422	-0.0244141	-0.0134277	-0.0494385
		11.7	0.0482178	0.0128174	-0.0170898	-0.0061035	0.00610352	-0.0018311	0.00061035	-0.0250244	-0.0183105	-0.0317383	-0.177002	-0.425415	-0.871582	-1.05469	-0.998535	-0.787354	-0.697632	-0.513916	-0.366211	-0.330811	-0.269775	-0.236816	-0.213013	-0.217895	-0.133667	-0.151367	-0.108032	-0.0646973	-0.0268555	-0.0250244	-0.0079346	0.0213623	0.0366211	0.0823975				11.7	0.0128174	0.0195312	0.0140381	0.00549316	-0.0152588	-0.00488281	0.00366211	-0.0201416	-0.0543213
		11.8	-0.0152588	-0.0262451	0.00366211	0.0299072	0.00305176	-0.0067139	-0.0158691	0.0146484	-0.0201416	-0.0610352	-0.141602	-0.41626	-0.831909	-1.05469	-1.00891	-0.764771	-0.623779	-0.467529	-0.407715	-0.333862	-0.266724	-0.245361	-0.222168	-0.13855	-0.148315	-0.137329	-0.078125	-0.055542	-0.0756836	0.00732422	0.0262451	0.0506592	0.0457764	0.0817871				11.8	0.0177002	-0.032959	-0.00732422	0.0115967	0.0170898	-0.0109863	0.00610352	-0.0494385	-0.0506592
		11.9	0.022583	0.0115967	0.0250244	-0.0079346	-0.0042725	-0.022583	-0.0128174	0.00427246	-0.0183105	-0.0335693	-0.182495	-0.401611	-0.860596	-1.02478	-0.97168	-0.747681	-0.645752	-0.452271	-0.368042	-0.32959	-0.239258	-0.213013	-0.176392	-0.164795	-0.115967	-0.117188	-0.0909424	-0.0769043	-0.0445557	-0.0378418	-0.0158691	0.00305176	0.0634766	0.0860596				11.9	-0.0012207	0.0195312	-0.00610352	-0.0115967	-0.0256348	0.00244141	-0.0134277	-0.0335693	-0.0146484
		12	0.0189209	0.00610352	-0.0006104	0.00854492	-0.0073242	0.0396729	-0.0158691	0.0152588	-0.0115967	-0.0469971	-0.170898	-0.38208	-0.830689	-0.981445	-0.922852	-0.764771	-0.598144	-0.460815	-0.36438	-0.297241	-0.256958	-0.227051	-0.169067	-0.183716	-0.13977	-0.150146	-0.0982666	-0.0604248	-0.067749	-0.0097656	0.0170898	0.0476074	0.0646973	0.0842285				12	0.0140381	0.00183105	0.00793457	0.0158691	0.022583	0	-0.0213623	-0.0299072	-0.022583
		12.1	0.0128174	-0.0048828	-0.0012207	-0.0280762	-0.0073242	-0.0244141	0.012207	-0.0219727	-0.0372314	-0.055542	-0.158081	-0.41626	-0.801392	-1.01868	-0.886231	-0.697632	-0.55542	-0.418091	-0.346069	-0.302124	-0.214233	-0.214233	-0.184326	-0.136719	-0.125732	-0.129394	-0.0872803	-0.0708008	-0.0518799	0.0262451	0.00671387	0.0158691	0.0146484	0.0799561				12.1	-0.010376	0.0134277	0.00976562	-0.00732422	0.000610352	-0.00732422	-0.00854492	-0.0292969	-0.0616455
		12.2	-0.0030518	-0.0048828	0.0213623	0.020752	0.0231934	-0.0238037	-0.0213623	-0.0128174	-0.0048828	-0.0268555	-0.159302	-0.378418	-0.759888	-1.0144	-0.835571	-0.736694	-0.604858	-0.446777	-0.36438	-0.31189	-0.26001	-0.182495	-0.170898	-0.181885	-0.100098	-0.126343	-0.0744629	-0.0939941	-0.0769043	-0.0170898	-0.012207	0.0201416	0.0646973	0.0793457				12.2	0.00915527	0.00793457	0.0134277	0.020752	-0.00183105	-0.00793457	0.0183105	-0.057373	-0.0274658
		12.3	0.0274658	0.00915527	0.0146484	0.00305176	-0.0250244	0.0195312	0.00366211	0.00976563	-0.0366211	-0.055542	-0.131836	-0.390625	-0.775146	-0.960693	-0.844116	-0.654297	-0.553589	-0.430298	-0.340576	-0.274658	-0.222778	-0.216675	-0.17273	-0.165405	-0.129394	-0.149536	-0.0823975	-0.0427246	-0.0390625	-0.012207	0.0274658	0.0604248	0.0421143	0.101929				12.3	-0.00427246	-0.0189209	-0.0189209	-0.0134277	0.0183105	-0.0140381	-0.0152588	-0.0366211	-0.0170898
		12.4	0.00610352	-0.0158691	0.010376	-0.0079346	0.0219727	-0.0067139	-0.020752	-0.0146484	-0.0134277	-0.0274658	-0.128784	-0.369263	-0.708618	-0.905762	-0.786743	-0.684814	-0.584717	-0.408325	-0.334473	-0.299683	-0.255127	-0.183106	-0.17395	-0.137329	-0.102539	-0.109863	-0.0982666	-0.0598145	-0.0561523	-0.0390625	-0.0177002	0.00610352	0.0292969	0.0811768				12.4	-0.00854492	0.0213623	0.00732422	0.000610352	-0.0170898	0.00366211	0.00183105	-0.00244141	-0.0408936
		12.5	0.00427246	0.00427246	0.0189209	-0.0152588	-0.0109863	-0.0006104	-0.0073242	-0.0274658	-0.057373	-0.0543213	-0.137939	-0.349121	-0.701294	-0.842896	-0.818481	-0.678711	-0.560913	-0.379028	-0.303955	-0.270386	-0.192261	-0.202637	-0.13916	-0.13977	-0.109863	-0.12207	-0.0946045	-0.0463867	-0.0616455	0.00183105	0.0445557	0.0311279	0.0585938	0.0811768				12.5	0.010376	-0.00671387	0.00549316	0.00793457	0	-0.0317383	-0.00549316	-0.045166	-0.055542
		12.6	0.00671387	-0.0061035	-0.0036621	0.0189209	-0.0012207	0.0189209	0.0115967	-0.012207	-0.0134277	-0.0543213	-0.165405	-0.384522	-0.726929	-0.877686	-0.744019	-0.637817	-0.551148	-0.380249	-0.321045	-0.2771	-0.214233	-0.169678	-0.165405	-0.158081	-0.0976563	-0.145874	-0.067749	-0.0701904	-0.065918	-0.0079346	-0.0158691	0.0201416	0.0158691	0.0567627				12.6	0.0164795	-0.00610352	0.0128174	0.0152588	0.00488281	-0.00732422	-0.00366211	-0.0231934	-0.0640869
		12.7	0.0152588	0	0.0158691	0.00610352	0.00671387	0.00671387	0.00244141	-0.0012207	-0.0067139	-0.0494385	-0.141602	-0.371704	-0.690918	-0.787964	-0.714722	-0.633545	-0.471802	-0.383911	-0.305176	-0.247803	-0.239258	-0.19165	-0.131226	-0.128784	-0.101318	-0.115356	-0.0854492	-0.103149	-0.0482178	-0.0189209	0.00610352	0.0140381	0.0512695	0.0537109				12.7	0.000610352	0.012207	0.00549316	0.010376	0.00183105	0.00671387	0.00671387	-0.0274658	-0.0585938
		12.8	-0.0024414	-0.0311279	0.0213623	-0.0189209	-0.0036621	-0.0140381	0.0213623	-0.0024414	-0.0231934	-0.0683594	-0.123901	-0.344238	-0.678101	-0.792236	-0.693359	-0.613403	-0.53833	-0.337524	-0.286865	-0.255737	-0.17395	-0.144043	-0.150757	-0.162354	-0.100708	-0.112915	-0.0689697	-0.0402832	-0.0305176	-0.0134277	0.0152588	0.0958252	0.0164795	0.0738525				12.8	0.0219727	0.0158691	0.00671387	0.0128174	-0.00610352	-0.032959	-0.00976562	-0.020752	-0.0769043
		12.9	0.00915527	0.0115967	0.0012207	0.0238037	0.0195312	0.0402832	-0.0189209	-0.022583	-0.0268555	-0.0402832	-0.13855	-0.359497	-0.706787	-0.748901	-0.673218	-0.606689	-0.495605	-0.338745	-0.293579	-0.244751	-0.229492	-0.169678	-0.148315	-0.151367	-0.10437	-0.100708	-0.0897217	-0.0610352	-0.100708	0.00671387	-0.0152588	-0.0231934	0.0268555	0.067749				12.9	-0.00305176	0.00610352	-0.00915527	-0.00610352	0.00427246	0.0244141	-0.0134277	-0.0195312	-0.0640869
		13	0.00549316	-0.0311279	-0.0134277	-0.0006104	-0.0048828	-0.0323486	-0.0018311	-0.0140381	-0.0366211	-0.0268555	-0.176392	-0.355225	-0.693359	-0.765381	-0.6604	-0.566406	-0.499878	-0.332642	-0.266113	-0.228271	-0.19104	-0.168457	-0.153809	-0.114136	-0.0842285	-0.15625	-0.0622559	-0.0518799	0.00244141	-0.0317383	0.0177002	0.0189209	0.0341797	0.0744629				13	0.0115967	0.0134277	0	0.0292969	-0.00915527	-0.0354004	-0.00732422	-0.0189209	-0.0744629
		13.1	-0.0067139	0.0170898	0.0213623	-0.0097656	0.00671387	0.00427246	-0.0244141	-0.0390625	-0.0073242	-0.0476074	-0.126343	-0.371704	-0.668945	-0.712891	-0.652466	-0.559082	-0.422363	-0.321655	-0.250244	-0.257568	-0.214844	-0.177002	-0.123291	-0.141602	-0.10437	-0.0592041	-0.0543213	-0.0512695	-0.0567627	-0.0079346	0.0213623	0.0360107	0.0231934	0.0732422				13.1	-0.00732422	-0.010376	0.0256348	-0.012207	0.00366211	0.00915527	0.00915527	0.00366211	-0.0640869
		13.2	-0.0097656	0.00976563	-0.010376	0.0250244	-0.0067139	0.0012207	0.0177002	0.0213623	-0.0463867	-0.0280762	-0.159912	-0.323486	-0.639648	-0.697021	-0.6604	-0.543823	-0.457764	-0.319214	-0.2771	-0.223389	-0.186157	-0.137939	-0.134277	-0.117798	-0.0897217	-0.134277	-0.0964355	-0.0463867	-0.0378418	-0.0146484	-0.0048828	0.0134277	0.0415039	0.0476074				13.2	0.0201416	0	-0.0146484	0.0231934	0.00732422	-0.00854492	-0.00793457	-0.0384521	-0.0665283
		13.3	0.00793457	-0.022583	0.0134277	-0.0262451	0.0201416	-0.0006104	-0.0238037	-0.0158691	-0.0067139	-0.0439453	-0.137329	-0.357666	-0.636597	-0.651245	-0.62561	-0.499878	-0.450439	-0.328369	-0.246582	-0.236206	-0.163574	-0.15686	-0.131836	-0.123291	-0.0634766	-0.0805664	-0.065918	-0.0708008	-0.0708008	0.0189209	0.0274658	0.0189209	0.0152588	0.090332				13.3	-0.0128174	-0.010376	0.00488281	0.00793457	0.00976562	0.00427246	-0.00854492	-0.0286865	-0.0488281
		13.4	-0.0109863	0.0189209	-0.0244141	0.00366211	0.0256348	0.0158691	-0.0195313	-0.0085449	-0.0305176	-0.0537109	-0.15564	-0.324707	-0.609131	-0.676269	-0.584717	-0.507812	-0.436401	-0.326538	-0.258179	-0.219116	-0.197144	-0.111694	-0.120239	-0.141602	-0.0817871	-0.0854492	-0.0445557	-0.043335	-0.012207	-0.0152588	0.00549316	0.022583	0.00305176	0.0170898				13.4	0.00976562	0.00976562	0.00671387	-0.00183105	0.012207	-0.00610352	0.00854492	0	-0.045166
		13.5	0.00061035	-0.032959	0.032959	0.00976563	-0.0097656	0.0238037	0.010376	0.00488281	-0.0128174	-0.0714111	-0.132446	-0.315552	-0.603638	-0.667725	-0.574951	-0.459595	-0.424805	-0.291748	-0.236816	-0.211792	-0.170898	-0.178223	-0.130615	-0.114746	-0.0817871	-0.112305	-0.0561523	-0.0640869	-0.0341797	0.0109863	-0.020752	0.00305176	0.0378418	0.0585938				13.5	0.0012207	0.00976562	-0.0146484	-0.0012207	0.0170898	-0.0231934	-0.0238037	-0.0256348	-0.0415039
		13.6	0.00610352	0.0354004	-0.0384521	-0.0238037	-0.0042725	-0.0164795	-0.0097656	-0.0262451	-0.012207	-0.0396729	-0.145874	-0.308838	-0.603638	-0.623779	-0.567017	-0.445557	-0.45166	-0.303345	-0.251465	-0.202026	-0.168457	-0.144043	-0.142212	-0.150146	-0.101929	-0.0994873	-0.0756836	-0.0463867	-0.0280762	-0.0115967	0.0299072	0.0366211	0.00976563	0.0469971				13.6	0.0219727	-0.00427246	0.0146484	0.00793457	-0.00610352	0.00793457	-0.0164795	-0.0274658	-0.0506592
		13.7	0.00488281	-0.0421143	0.020752	0.0250244	0.0183105	-0.0048828	0.00671387	-0.0097656	-0.0280762	-0.0445557	-0.106812	-0.332642	-0.615845	-0.612183	-0.568237	-0.435181	-0.378418	-0.316773	-0.240479	-0.212402	-0.164795	-0.151977	-0.104981	-0.109863	-0.0622559	-0.0756836	-0.0488281	-0.0372314	-0.057373	0.0280762	-0.0244141	0	0.0512695	0.0561523				13.7	0.0213623	0.0280762	0.0170898	0.0012207	0.00671387	0.00976562	0.0109863	-0.000610352	-0.043335
		13.8	-0.0018311	0.0158691	-0.0024414	-0.0164795	-0.022583	0.0286865	-0.0164795	-0.0018311	-0.0036621	-0.032959	-0.12207	-0.270996	-0.650635	-0.588379	-0.479126	-0.478516	-0.378418	-0.280762	-0.211182	-0.194092	-0.141602	-0.118408	-0.123901	-0.0964355	-0.0817871	-0.10376	-0.0622559	-0.0292969	-0.0323486	-0.0085449	0.022583	0.0244141	0.0115967	0.0268555				13.8	0.0128174	-0.00183105	0.000610352	0.0201416	0.00244141	-0.0128174	-0.0189209	-0.0372314	-0.0396729
		13.9	-0.0024414	-0.0292969	-0.0024414	0.00793457	0.00854492	0.00732422	0.00305176	-0.0152588	-0.0524902	-0.0341797	-0.134888	-0.303955	-0.566406	-0.579224	-0.508423	-0.401611	-0.36377	-0.343018	-0.219116	-0.20813	-0.157471	-0.165405	-0.127563	-0.124512	-0.0708008	-0.0817871	-0.0463867	-0.0823975	-0.0390625	0.00488281	0.00915527	0.00061035	0.0335693	0.03479				13.9	-0.00366211	-0.0146484	0.0152588	0.00488281	-0.00305176	0.0238037	0.00488281	-0.0146484	-0.0598145
		14	-0.0061035	0.0012207	0.00976563	0.00427246	-0.0054932	0.00976563	-0.010376	-0.0030518	0.0280762	-0.0402832	-0.136108	-0.255127	-0.527344	-0.587769	-0.540771	-0.45105	-0.350952	-0.311279	-0.195312	-0.168457	-0.194092	-0.0939941	-0.118408	-0.0848389	-0.0848389	-0.0946045	-0.0830078	-0.0048828	-0.0585938	0.0146484	0.0134277	-0.0067139	0.00488281	0.0799561				14	-0.00793457	0.00549316	-0.000610352	0.00183105	0.00549316	-0.0140381	-0.00732422	-0.0421143	-0.0549316
		14.1	-0.0018311	-0.0256348	0.0134277	-0.0317383	-0.0030518	-0.0128174	-0.0048828	0.00061035	-0.0213623	-0.0262451	-0.12207	-0.299072	-0.516968	-0.576782	-0.462036	-0.441895	-0.338745	-0.309448	-0.234375	-0.194702	-0.151367	-0.151367	-0.122681	-0.111084	-0.0396729	-0.0891113	-0.0543213	-0.0579834	-0.0323486	-0.0268555	-0.0213623	0.0500488	0.0213623	0.0109863				14.1	0.00854492	-0.00915527	-0.00732422	0.00366211	-0.010376	-0.012207	-0.012207	0.0012207	-0.0482178
		14.2	0.0012207	0.0262451	-0.0097656	0.0115967	0.00671387	0.00366211	-0.0018311	0.00976563	-0.0067139	-0.022583	-0.133667	-0.286865	-0.507812	-0.599976	-0.465698	-0.421143	-0.391235	-0.255127	-0.19043	-0.189819	-0.165405	-0.10376	-0.114136	-0.12207	-0.0878906	-0.126953	-0.0708008	-0.0189209	-0.0360107	-0.0030518	0.00732422	0.0012207	0.0244141	0.090332				14.2	0.0177002	0.0140381	0.0170898	0.00915527	0.0177002	0.00793457	-0.00427246	-0.0213623	-0.0280762
		14.3	0.00488281	-0.0335693	0	0.0195312	-0.0109863	0.0164795	0.00427246	-0.0042725	-0.0354004	-0.0164795	-0.109863	-0.286255	-0.477295	-0.530396	-0.466309	-0.400391	-0.298462	-0.2948	-0.213623	-0.217285	-0.119629	-0.127563	-0.100708	-0.114746	-0.0750732	-0.0616455	-0.0244141	-0.065918	-0.0384521	0.0335693	0.0177002	0.0213623	0.0280762	0.0183105				14.3	0.0213623	-0.0250244	0.0164795	0.00976562	-0.0213623	-0.00732422	-0.0158691	-0.0140381	-0.0372314
		14.4	0.0128174	-0.0183105	0.0177002	-0.0170898	-0.0097656	0.0177002	-0.0036621	-0.0146484	0.0140381	-0.0469971	-0.110474	-0.249634	-0.488892	-0.534058	-0.426636	-0.418091	-0.377197	-0.250854	-0.221558	-0.171509	-0.170288	-0.0897217	-0.112915	-0.0860596	-0.0634766	-0.118408	-0.0775146	-0.0335693	-0.0561523	-0.0250244	-0.0177002	0.00427246	0.0170898	0.0537109				14.4	-0.000610352	0.0140381	0.00793457	0.0158691	-0.00976562	-0.00549316	0.0012207	-0.0238037	-0.0531006
		14.5	0.0164795	-0.0012207	-0.0292969	0.00671387	0.0231934	-0.0067139	0.0128174	-0.0012207	-0.032959	-0.0317383	-0.125122	-0.303955	-0.474243	-0.568848	-0.440063	-0.391235	-0.317993	-0.2771	-0.186768	-0.184326	-0.145874	-0.136108	-0.12085	-0.100708	-0.0787354	-0.0872803	-0.0500488	-0.0537109	-0.0384521	0.0238037	-0.0030518	0.0012207	0.0390625	0.0549316				14.5	0.000610352	-0.000610352	-0.000610352	0.00366211	-0.010376	0.00366211	-0.0128174	0.00305176	-0.0531006
		14.6	-0.0067139	-0.0244141	0.012207	-0.0128174	-0.0109863	0.0231934	-0.0189209	-0.03479	0.0158691	-0.0744629	-0.137329	-0.230713	-0.48584	-0.526733	-0.449219	-0.396118	-0.336304	-0.252686	-0.211792	-0.186768	-0.164795	-0.0762939	-0.0860596	-0.109253	-0.0415039	-0.0842285	-0.043335	-0.03479	-0.0543213	0	0.0219727	0.0311279	0.0213623	0.0543213				14.6	0.0115967	0.0152588	-0.00305176	0.0164795	-0.00549316	-0.00671387	-0.0256348	-0.022583	-0.055542
		14.7	-0.0048828	0.0170898	0.00427246	0.0115967	0.0201416	0.0195312	-0.0280762	0.00061035	-0.0268555	-0.0183105	-0.108032	-0.292969	-0.473023	-0.527344	-0.440063	-0.437622	-0.301514	-0.286255	-0.166016	-0.152588	-0.136719	-0.145874	-0.109253	-0.0897217	-0.0750732	-0.0640869	-0.0610352	-0.0531006	-0.0158691	-0.0115967	0.0128174	-0.0262451	0.0183105	0.043335				14.7	0.0115967	-0.00366211	0.0152588	0.00610352	0.0012207	0.010376	0.0140381	-0.0244141	-0.0274658
		14.8	-0.0054932	-0.0286865	-0.0085449	-0.0158691	0.0012207	-0.0091553	0.00610352	-0.0158691	-0.0262451	-0.055542	-0.100708	-0.256958	-0.479736	-0.474853	-0.432739	-0.354004	-0.350342	-0.221558	-0.203857	-0.159302	-0.143433	-0.100708	-0.111694	-0.12207	-0.0628662	-0.0964355	-0.0518799	-0.03479	-0.0311279	0.0219727	-0.0140381	0.0354004	0.0531006	0.0219727				14.8	-0.0128174	-0.00549316	-0.012207	0.00732422	-0.00671387	-0.0164795	-0.0128174	-0.00549316	-0.0299072
		14.9	-0.0079346	0.0317383	0.0268555	-0.0201416	-0.0115967	0.00793457	0.0012207	0.00854492	0.0177002	-0.0543213	-0.137329	-0.231934	-0.43457	-0.500488	-0.449219	-0.390625	-0.289307	-0.22644	-0.187378	-0.19104	-0.145874	-0.126343	-0.103149	-0.0860596	-0.0585938	-0.0970459	-0.0268555	-0.0366211	-0.0256348	0.0012207	0.0262451	0.0280762	0.0683594	0.0604248				14.9	0.010376	0.00793457	0.00793457	-0.00183105	-0.0268555	0.00793457	-0.012207	-0.0177002	-0.0476074
		15	0.0195312	-0.0323486	-0.0238037	0.0115967	0.00854492	0.00366211	0.00366211	0.00610352	-0.0238037	-0.0427246	-0.100098	-0.252686	-0.457153	-0.470581	-0.429077	-0.378418	-0.321655	-0.245972	-0.17395	-0.146484	-0.161743	-0.12085	-0.114136	-0.0958252	-0.0701904	-0.0823975	-0.055542	-0.0402832	-0.0421143	-0.0286865	-0.0305176	-0.0085449	-0.0024414	0.0402832				15	-0.010376	-0.0164795	0.00732422	0.00793457	0.012207	-0.00793457	-0.0311279	-0.00549316	-0.0567627
		15.1	-0.0219727	0.0012207	0.0274658	-0.0286865	-0.0115967	0.0286865	-0.0213623	-0.0061035	-0.0158691	-0.0268555	-0.133667	-0.250854	-0.447998	-0.496826	-0.402832	-0.372314	-0.300293	-0.239868	-0.178833	-0.144043	-0.165405	-0.0970459	-0.0939941	-0.0958252	-0.0457764	-0.032959	-0.0653076	-0.0195313	-0.0280762	0.0286865	0.00488281	0.00671387	0.0585938	0.0494385				15.1	0.00854492	0.0201416	0.0177002	0.0183105	0.0146484	0.00366211	-0.0201416	-0.00854492	-0.0378418
		15.2	0.00427246	-0.0085449	0.00915527	-0.0067139	0.00366211	-0.0152588	0.0109863	-0.0036621	0.0140381	-0.0518799	-0.109863	-0.24292	-0.402832	-0.447998	-0.383911	-0.365601	-0.283203	-0.203247	-0.166626	-0.192261	-0.126343	-0.0927734	-0.0817871	-0.0866699	-0.0628662	-0.127563	-0.0543213	-0.055542	-0.0146484	-0.0170898	-0.0177002	0.0250244	0.012207	0.0494385				15.2	0.012207	0.0134277	-0.00732422	-0.0238037	0.00305176	-0.0140381	0.0164795	0.00305176	-0.0805664
		15.3	0.00427246	0.00854492	-0.0030518	0.0177002	0.00732422	-0.0067139	-0.0128174	0.00366211	-0.0250244	-0.0152588	-0.111694	-0.244141	-0.436401	-0.432739	-0.372314	-0.339355	-0.281982	-0.235596	-0.193481	-0.12085	-0.129394	-0.108032	-0.0775146	-0.0866699	-0.0872803	-0.0726318	-0.0439453	-0.0378418	-0.0457764	0.00976563	-0.0036621	0.00427246	0.0335693	0.0372314				15.3	-0.000610352	-0.0164795	0.0140381	0	-0.012207	0.0012207	-0.0201416	-0.0128174	-0.0585938
		15.4	-0.0073242	-0.0030518	0.00732422	-0.0036621	0.00488281	-0.0036621	-0.0048828	-0.0195313	0.00366211	-0.0305176	-0.144653	-0.22644	-0.39978	-0.449219	-0.404053	-0.320435	-0.291748	-0.241699	-0.145264	-0.164795	-0.152588	-0.109863	-0.134277	-0.0921631	-0.0415039	-0.0744629	-0.03479	-0.0494385	-0.0335693	0.0146484	-0.0006104	0.0213623	0.0158691	0.0341797				15.4	0.0115967	0.00244141	0.032959	0.0177002	-0.0128174	-0.00915527	-0.000610352	-0.0146484	-0.0488281
		15.5	-0.0018311	0.00244141	0.00305176	-0.0244141	0.00366211	0.00671387	-0.0109863	0.0299072	0.0268555	-0.0286865	-0.108032	-0.211792	-0.466309	-0.43335	-0.352783	-0.338745	-0.273438	-0.224609	-0.184937	-0.144653	-0.117798	-0.0878906	-0.0549316	-0.0695801	-0.078125	-0.0854492	-0.0665283	-0.0115967	-0.0299072	-0.0231934	-0.0189209	-0.0073242	0.0299072	0.0231934				15.5	-0.0152588	-0.00610352	-0.00915527	-0.00488281	-0.00183105	0.00671387	-0.00854492	-0.0164795	-0.057373
		15.6	-0.0097656	0.00244141	-0.0164795	0.0170898	-0.0079346	0.00305176	-0.0311279	-0.0024414	-0.0183105	-0.0354004	-0.0695801	-0.264282	-0.415649	-0.443115	-0.354004	-0.324707	-0.27771	-0.22644	-0.153198	-0.178223	-0.134888	-0.101929	-0.0854492	-0.0756836	-0.0738525	-0.103149	-0.0323486	-0.057373	-0.0378418	0.0372314	0.0183105	0.0134277	0.0408936	0.032959				15.6	0.00610352	-0.00427246	0.00549316	-0.00549316	0.00427246	-0.00732422	0	0.00671387	-0.022583
		15.7	0	-0.0018311	-0.0006104	-0.0054932	0.00915527	-0.012207	0.00610352	-0.0250244	-0.0067139	-0.0531006	-0.0775146	-0.234375	-0.396728	-0.402222	-0.345459	-0.293579	-0.248413	-0.186768	-0.167847	-0.102539	-0.132446	-0.101929	-0.0946045	-0.103149	-0.0714111	-0.0805664	-0.0622559	-0.0134277	-0.0268555	-0.0170898	0.00366211	0.0170898	-0.0018311	0.0292969				15.7	0.0268555	-0.0274658	-0.00183105	0.00427246	0.00610352	-0.0158691	-0.0140381	-0.0323486	-0.0482178
		15.8	-0.0018311	-0.0170898	0.0109863	0.0238037	-0.0170898	0.00305176	-0.0073242	0.0183105	0.00488281	-0.0219727	-0.134277	-0.217895	-0.426636	-0.414429	-0.388184	-0.314941	-0.271606	-0.220947	-0.174561	-0.140381	-0.126343	-0.10437	-0.0823975	-0.0720215	-0.055542	-0.0598145	-0.0494385	-0.03479	-0.0262451	0.0256348	0.00183105	-0.010376	0.0445557	0.0305176				15.8	-0.0262451	0.0280762	0.0177002	0.00366211	0.0219727	0.012207	-0.00183105	-0.00183105	-0.0354004
		15.9	0.00366211	0.00610352	-0.0115967	-0.0238037	-0.0201416	0.0323486	-0.0140381	-0.0549316	-0.022583	-0.0415039	-0.0848389	-0.193481	-0.386352	-0.407104	-0.380249	-0.270996	-0.234985	-0.211182	-0.157471	-0.12207	-0.151367	-0.104981	-0.0878906	-0.0769043	-0.0268555	-0.0836182	-0.043335	-0.0598145	-0.0408936	-0.0036621	0.0115967	0.020752	0.0134277	0.032959				15.9	0.0421143	-0.012207	0.012207	0.0158691	-0.0219727	-0.0164795	-0.0012207	-0.0134277	-0.0494385
		16	-0.0177002	-0.0091553	-0.0024414	0.012207	0.0177002	-0.0231934	0.0146484	0.012207	0.00366211	-0.0170898	-0.105591	-0.230102	-0.407715	-0.350952	-0.300293	-0.349121	-0.253906	-0.217895	-0.15564	-0.126953	-0.131836	-0.108643	-0.0695801	-0.0866699	-0.0836182	-0.0518799	-0.0872803	-0.0115967	0.00915527	-0.0085449	-0.0170898	-0.0030518	0.0402832	0.0244141				16	0	-0.00793457	-0.00549316	0.00427246	0.00427246	0.00732422	0.012207	0	-0.0628662
		16.1	-0.0073242	0.0134277	0.00793457	-0.0305176	-0.0054932	0.0140381	-0.0488281	-0.0201416	-0.012207	-0.055542	-0.131226	-0.233765	-0.415649	-0.383911	-0.352173	-0.291138	-0.274658	-0.196533	-0.159302	-0.151367	-0.12146	-0.118408	-0.0946045	-0.0811768	-0.0482178	-0.0756836	-0.0488281	-0.045166	-0.0604248	0	0.0299072	0.0311279	0.0274658	0.0567627				16.1	0.00732422	-0.00854492	-0.00305176	0	0.0164795	-0.022583	-0.0213623	-0.0256348	-0.0439453
		16.2	0.0170898	-0.0158691	-0.0231934	-0.0061035	-0.0201416	-0.0115967	0.00915527	0.00061035	-0.0274658	-0.0012207	-0.0811768	-0.255737	-0.376587	-0.371704	-0.349731	-0.316162	-0.222778	-0.220337	-0.169067	-0.134888	-0.134277	-0.0708008	-0.0897217	-0.0756836	-0.065918	-0.0646973	-0.043335	-0.0134277	-0.0042725	0.0378418	-0.0061035	-0.0024414	-0.0079346	0.0305176				16.2	0.0268555	-0.00244141	-0.00183105	0.010376	-0.00549316	0.0115967	0.00488281	-0.0128174	-0.0219727
		16.3	-0.0152588	0.00183105	0.0341797	0.0189209	0.00610352	-0.0061035	-0.0012207	-0.0054932	-0.0097656	-0.045166	-0.150757	-0.245972	-0.379028	-0.335083	-0.27832	-0.254517	-0.255127	-0.198364	-0.153198	-0.137329	-0.12207	-0.0933838	-0.0653076	-0.0805664	-0.0378418	-0.0689697	-0.0286865	-0.0323486	-0.0335693	-0.0439453	0.00183105	0.022583	0.0469971	0.00549316				16.3	0.0128174	-0.00183105	0	0.00305176	-0.010376	0.00793457	-0.0109863	-0.0317383	-0.0256348
		16.4	0.0256348	-0.0244141	0.00061035	-0.022583	0.0109863	-0.0091553	-0.0152588	0.010376	-0.0085449	-0.0189209	-0.0964355	-0.223999	-0.369873	-0.310059	-0.316162	-0.278931	-0.228271	-0.203247	-0.166016	-0.133057	-0.125122	-0.108032	-0.0854492	-0.0756836	-0.0653076	-0.0726318	-0.0689697	-0.0378418	-0.0402832	0.0152588	0.00610352	-0.0109863	0.0378418	0.0579834				16.4	-0.000610352	-0.0115967	0.00793457	0.00793457	0.00854492	0.000610352	0.00793457	-0.0250244	-0.0531006
		16.5	-0.0177002	-0.0024414	-0.0231934	0.0183105	-0.0244141	0.012207	-0.0268555	-0.0109863	-0.0390625	-0.0366211	-0.106812	-0.241089	-0.410767	-0.302124	-0.314941	-0.293579	-0.22644	-0.151977	-0.155029	-0.111694	-0.125122	-0.0769043	-0.0854492	-0.0927734	-0.0476074	-0.057373	-0.0305176	-0.0439453	-0.0250244	0.0128174	0.0134277	0.00610352	0.020752	0				16.5	0.0256348	-0.010376	-0.0360107	0.00915527	-0.0158691	0.00366211	-0.00366211	-0.00854492	-0.0170898
		16.6	-0.0054932	-0.0073242	0.00366211	-0.0537109	0.0189209	-0.0213623	0.00671387	0.032959	-0.0177002	-0.012207	-0.0811768	-0.26062	-0.384522	-0.327759	-0.272217	-0.249634	-0.227661	-0.210571	-0.132446	-0.122681	-0.134888	-0.109253	-0.0762939	-0.0744629	-0.0695801	-0.0671387	-0.0598145	-0.0262451	-0.0231934	0.0183105	-0.0018311	0.00305176	0.0286865	0.0488281				16.6	0.0140381	0.0134277	0.020752	0.0152588	0.00610352	-0.0146484	0.00549316	-0.0219727	-0.0268555
		16.7	0.0115967	0.0115967	0.0256348	0.0213623	-0.0177002	0.00366211	0.0152588	-0.020752	-0.0323486	-0.0402832	-0.0927734	-0.203857	-0.386963	-0.353394	-0.314331	-0.287476	-0.251465	-0.189209	-0.151977	-0.112305	-0.128784	-0.0805664	-0.0653076	-0.0708008	-0.0689697	-0.0384521	-0.0457764	-0.020752	-0.0250244	0.00976563	-0.0152588	0.00793457	0.0164795	0.0140381				16.7	0.00610352	-0.000610352	0.00732422	-0.00854492	-0.00488281	0.0158691	-0.0128174	-0.000610352	-0.0317383
		16.8	-0.0262451	-0.0238037	-0.0109863	-0.0421143	0.00793457	-0.0067139	-0.0244141	0.00915527	0.00610352	-0.0402832	-0.0897217	-0.258789	-0.419922	-0.254517	-0.299683	-0.198975	-0.212402	-0.194092	-0.126343	-0.114136	-0.12207	-0.10376	-0.0976563	-0.0695801	-0.043335	-0.0567627	-0.0286865	-0.0280762	-0.0372314	0.0140381	-0.0024414	-0.0030518	0.0299072	0.0280762				16.8	0.00976562	0.00183105	0.00183105	-0.00244141	-0.0012207	0.00305176	0.00549316	-0.0366211	-0.022583
		16.9	0.032959	-0.0164795	0.0170898	0.00976563	-0.010376	-0.020752	0.00610352	0.0238037	-0.0262451	-0.0390625	-0.146484	-0.228271	-0.349121	-0.301514	-0.303955	-0.24353	-0.198364	-0.174561	-0.158691	-0.118408	-0.116577	-0.112915	-0.0506592	-0.0750732	-0.0756836	-0.0689697	-0.0152588	-0.0280762	-0.0262451	-0.0048828	-0.0061035	0	0.0164795	0.0512695				16.9	0.00976562	-0.0219727	-0.00793457	0.0012207	0.00244141	0.00244141	-0.00549316	0.000610352	-0.032959
		17	-0.0354004	0.00915527	0.00671387	0.00671387	-0.0170898	0.00732422	0.0158691	-0.012207	0.00183105	-0.0201416	-0.0793457	-0.234985	-0.376587	-0.297852	-0.263062	-0.231323	-0.228271	-0.164185	-0.126953	-0.122681	-0.117188	-0.0811768	-0.0994873	-0.0970459	-0.0488281	-0.0616455	-0.0506592	-0.020752	-0.0201416	0.0128174	0.0164795	-0.0091553	0.0177002	0.0286865				17	0.0128174	0.0195312	0.0012207	0.0146484	0.00732422	-0.0213623	0.022583	-0.022583	-0.0140381
		17.1	0.0274658	-0.0152588	0.0189209	-0.0091553	0.0152588	-0.0018311	-0.0354004	-0.0067139	0.00976563	-0.0640869	-0.13977	-0.153809	-0.357056	-0.302734	-0.252686	-0.272827	-0.199585	-0.200195	-0.115356	-0.100098	-0.108643	-0.088501	-0.0543213	-0.0640869	-0.0567627	-0.0372314	-0.0177002	-0.0341797	-0.020752	-0.0006104	-0.0311279	0.012207	0.0292969	0.0262451				17.1	0.0134277	0	-0.00976562	-0.0164795	-0.022583	0.0244141	-0.0140381	-0.0280762	-0.0506592
		17.2	-0.0012207	-0.0048828	-0.0195313	-0.0115967	-0.0024414	-0.0085449	0.0244141	0.0189209	-0.057373	0.045166	-0.0842285	-0.223389	-0.390015	-0.3479	-0.291138	-0.246582	-0.203857	-0.177612	-0.133057	-0.0732422	-0.0921631	-0.0909424	-0.0927734	-0.0506592	-0.0720215	-0.0701904	-0.0665283	-0.0402832	-0.0146484	0.0189209	0.0268555	-0.0012207	0.0201416	0.0366211				17.2	0.00854492	-0.00549316	0.0170898	0.0115967	0.0128174	-0.0109863	-0.00854492	-0.0262451	-0.0317383
		17.3	-0.0146484	0.020752	0.0286865	0.0128174	-0.0067139	0.00305176	-0.0177002	-0.0250244	-0.0030518	-0.100098	-0.117188	-0.178223	-0.325928	-0.308838	-0.286255	-0.287476	-0.203247	-0.177612	-0.115967	-0.0848389	-0.115967	-0.067749	-0.0549316	-0.0775146	-0.0592041	-0.0598145	-0.0164795	-0.0256348	-0.0445557	0.0140381	-0.0042725	0.0262451	0.0140381	0.00915527				17.3	0.0244141	-0.00793457	-0.00732422	-0.00915527	0.00488281	0.00610352	-0.0128174	-0.0152588	-0.0305176
		17.4	-0.0054932	-0.0341797	-0.0164795	0.0012207	0.012207	-0.0201416	0.00854492	0.00305176	-0.0286865	-0.0048828	-0.0854492	-0.175781	-0.365601	-0.327148	-0.24231	-0.232544	-0.209351	-0.178833	-0.112915	-0.114746	-0.0952148	-0.0860596	-0.0537109	-0.0524902	-0.0549316	-0.055542	-0.0482178	-0.0616455	-0.0213623	-0.0018311	0.00793457	0.0152588	0.0427246	0.0305176				17.4	-0.00427246	-0.0109863	-0.0323486	0.0012207	-0.0164795	-0.012207	0.00427246	-0.0152588	-0.0445557
		17.5	-0.0146484	0	0.010376	0.0152588	-0.0366211	0.00183105	-0.0183105	0.00732422	0.0012207	-0.0366211	-0.108032	-0.22583	-0.327759	-0.333252	-0.253906	-0.241089	-0.195312	-0.160523	-0.13855	-0.0970459	-0.102539	-0.0799561	-0.0543213	-0.0653076	-0.0445557	-0.0933838	-0.0286865	-0.0305176	-0.0524902	0.0280762	-0.0079346	-0.0061035	0.00244141	0.00366211				17.5	0.0201416	0.00366211	0.0109863	-0.0183105	0.00854492	0.0201416	-0.00610352	-0.0146484	-0.0311279
		17.6	0.0183105	-0.0006104	0.00427246	-0.0427246	0.0134277	-0.010376	-0.0079346	-0.0097656	-0.0360107	-0.0268555	-0.0897217	-0.229492	-0.355225	-0.315552	-0.284424	-0.267944	-0.197754	-0.185547	-0.103149	-0.0909424	-0.0982666	-0.0720215	-0.090332	-0.0701904	-0.0524902	-0.0402832	-0.0134277	-0.0360107	-0.022583	0.00671387	-0.0109863	0.0201416	0.0201416	0.0390625				17.6	-0.00366211	0.00183105	0.010376	-0.0115967	-0.00671387	0.00183105	0.0177002	-0.0384521	-0.0421143
		17.7	-0.0323486	-0.0244141	0.0158691	0.0152588	-0.0299072	-0.0128174	-0.022583	-0.012207	0.00610352	-0.0158691	-0.126953	-0.222168	-0.293579	-0.324707	-0.272217	-0.233765	-0.187988	-0.160523	-0.147095	-0.122681	-0.122681	-0.0762939	-0.0396729	-0.0616455	-0.0598145	-0.0610352	-0.0238037	-0.0299072	-0.0445557	0.0280762	0.0146484	-0.0170898	0.0592041	0.0286865				17.7	-0.00366211	0.0146484	-0.0183105	0.00671387	-0.0219727	0.0213623	-0.00976562	-0.010376	-0.0262451
		17.8	0.0128174	0.0201416	0.00671387	0.00427246	-0.0164795	-0.0115967	-0.0018311	0.00549316	-0.0195313	-0.0482178	-0.0817871	-0.183106	-0.338135	-0.354004	-0.26001	-0.241089	-0.192261	-0.155029	-0.12146	-0.106201	-0.0738525	-0.0708008	-0.0830078	-0.0646973	-0.0384521	-0.0756836	-0.0415039	-0.0292969	-0.0115967	-0.0152588	-0.0164795	0.0170898	0.0158691	0.0531006				17.8	-0.00488281	-0.0305176	0.020752	-0.00488281	0.000610352	-0.0164795	0.0201416	-0.0256348	-0.0109863
		17.9	-0.0048828	-0.0134277	-0.0079346	0.00183105	0.00549316	0.0140381	-0.020752	0.010376	-0.0018311	-0.022583	-0.106201	-0.200195	-0.291748	-0.298462	-0.256958	-0.26062	-0.158691	-0.192261	-0.101318	-0.123901	-0.112305	-0.0927734	-0.0561523	-0.0689697	-0.0732422	-0.045166	-0.0250244	-0.045166	-0.0396729	0.0128174	-0.0018311	0.00427246	0.0115967	0.00793457				17.9	0.00488281	-0.000610352	0.00366211	-0.000610352	0.00549316	0.0183105	0.00183105	-0.00976562	-0.032959
		18	-0.0146484	0.0177002	0.0177002	-0.0140381	-0.0292969	0.0012207	-0.0018311	-0.0067139	-0.0183105	-0.0231934	-0.103149	-0.183716	-0.292969	-0.325317	-0.263062	-0.22583	-0.181274	-0.145874	-0.131836	-0.0799561	-0.0939941	-0.0598145	-0.0634766	-0.0683594	-0.0384521	-0.0714111	-0.0280762	-0.0280762	-0.022583	0.00610352	-0.0030518	-0.0140381	0.0311279	0.0366211				18	0.00854492	0.00427246	-0.0177002	-0.000610352	0.00488281	0.0134277	0.00671387	-0.0115967	-0.0421143
		18.1	0.0201416	-0.0262451	-0.0030518	0.00366211	0.0158691	0.00671387	-0.0177002	-0.0323486	-0.0140381	-0.0372314	-0.0830078	-0.177612	-0.283813	-0.31189	-0.239868	-0.271606	-0.175171	-0.150146	-0.108032	-0.100708	-0.0897217	-0.0720215	-0.10437	-0.0695801	-0.0518799	-0.0421143	-0.0549316	-0.0445557	-0.0262451	-0.0085449	-0.0085449	0.00610352	-0.0018311	0.0439453				18.1	0.0177002	-0.00671387	0.00366211	0.00732422	0.0158691	-0.0177002	-0.0201416	-0.010376	-0.0244141
		18.2	-0.010376	-0.0067139	0	0.00610352	0.00427246	0.00854492	0.00305176	0.00305176	0.00305176	-0.032959	-0.0860596	-0.209351	-0.279541	-0.315552	-0.218506	-0.231934	-0.166016	-0.195923	-0.158081	-0.130615	-0.0799561	-0.0823975	-0.0335693	-0.0805664	-0.0488281	-0.0793457	-0.0268555	-0.0360107	-0.0195313	0.0244141	0.00976563	-0.0018311	0.0274658	0.022583				18.2	0.00732422	0.00549316	0.00732422	0.00915527	-0.0115967	0.0231934	0.012207	-0.0140381	-0.0494385
		18.3	0.00427246	-0.0195313	0.0146484	0.0109863	-0.0091553	0.00732422	0.0109863	-0.0097656	-0.012207	-0.0006104	-0.0616455	-0.189819	-0.270386	-0.267944	-0.247803	-0.24292	-0.161133	-0.136719	-0.109863	-0.078125	-0.142212	-0.0598145	-0.0744629	-0.0805664	-0.0726318	-0.0335693	-0.0244141	-0.032959	-0.0244141	-0.0268555	0.00671387	0	0.0402832	0.0152588				18.3	0.012207	-0.0244141	0	0.000610352	0.00549316	-0.00671387	-0.0195312	-0.00976562	-0.0134277
		18.4	-0.0256348	0.0109863	-0.0097656	-0.0219727	0.0201416	-0.0054932	-0.0189209	0.00366211	-0.0079346	-0.0610352	-0.111084	-0.170898	-0.294189	-0.280762	-0.256348	-0.236816	-0.180664	-0.162354	-0.123291	-0.119629	-0.0622559	-0.055542	-0.0616455	-0.0524902	-0.0616455	-0.0805664	-0.0463867	-0.0274658	-0.043335	0.0140381	0.00183105	0.0231934	0.00854492	0.020752				18.4	0.00549316	0.0195312	-0.00854492	0.00427246	0.0164795	0.012207	-0.00610352	0.0183105	-0.0244141
		18.5	0.0109863	-0.0213623	0.0244141	-0.0018311	-0.0238037	0.00732422	0.00305176	-0.0372314	-0.0317383	-0.0134277	-0.0738525	-0.178223	-0.276489	-0.257568	-0.249634	-0.241089	-0.172119	-0.131836	-0.111084	-0.114136	-0.0958252	-0.0604248	-0.0567627	-0.0305176	-0.0457764	-0.0524902	-0.0189209	-0.0341797	0.00305176	-0.0201416	-0.0042725	-0.0152588	0.0598144	0.0592041				18.5	0.00305176	-0.0317383	0.00427246	0.00976562	-0.0128174	-0.0140381	0.00976562	-0.0402832	-0.0378418
		18.6	-0.020752	-0.0091553	-0.0140381	-0.0091553	-0.0012207	0.00976563	-0.0048828	0.0268555	0.00183105	-0.0360107	-0.118408	-0.15686	-0.268555	-0.2771	-0.214233	-0.217285	-0.143433	-0.169678	-0.137939	-0.0964355	-0.119019	-0.0585938	-0.0793457	-0.0775146	-0.0817871	-0.045166	-0.0537109	-0.0476074	-0.0549316	0.0134277	0.0140381	-0.010376	0.0158691	0.0012207				18.6	0.0164795	0.0195312	0.00366211	-0.00183105	-0.00915527	0.0256348	0.00244141	0.0244141	-0.0256348
		18.7	0.0360107	-0.0213623	0.0469971	0.0231934	-0.03479	-0.0189209	-0.0524902	-0.0311279	-0.0280762	-0.0256348	-0.0592041	-0.184326	-0.264282	-0.296631	-0.251465	-0.215454	-0.150757	-0.151977	-0.114746	-0.12207	-0.0524902	-0.0738525	-0.0866699	-0.0579834	-0.0274658	-0.0634766	-0.0427246	-0.0091553	0.00061035	0.00610352	-0.0085449	0.0140381	0.03479	0.0170898				18.7	0.0219727	-0.0012207	0.00915527	-0.00671387	0.0219727	0.00244141	-0.00183105	-0.0366211	-0.0274658
		18.8	-0.0097656	-0.0006104	-0.0262451	-0.0109863	-0.0030518	0.0195312	0.0115967	0.00488281	-0.0109863	-0.0335693	-0.117798	-0.177612	-0.294189	-0.218506	-0.206909	-0.177612	-0.133667	-0.197754	-0.104981	-0.0756836	-0.111694	-0.057373	-0.0610352	-0.0427246	-0.0628662	-0.0665283	-0.022583	-0.0476074	-0.0231934	0.0201416	0.0482178	-0.0030518	-0.0280762	0.0384521				18.8	0.00793457	-0.00793457	0.0219727	0.0012207	-0.012207	-0.00610352	-0.00305176	-0.022583	-0.0268555
		18.9	0.0012207	0.00610352	0.0384521	0.0115967	0.0109863	0.0256348	-0.0219727	0.00915527	-0.0146484	-0.0616455	-0.0537109	-0.211182	-0.221558	-0.29541	-0.216675	-0.197754	-0.169067	-0.13977	-0.118408	-0.119019	-0.0866699	-0.0469971	-0.067749	-0.0616455	-0.055542	-0.0549316	-0.0512695	-0.0219727	-0.0177002	-0.0042725	-0.0457764	0.00366211	0.0427246	-0.0219727				18.9	0.000610352	0.0164795	-0.0195312	0.0012207	0.0183105	0.0158691	0.0189209	-0.022583	-0.0219727
		19	0.0164795	0.00366211	-0.0146484	-0.0067139	-0.0231934	-0.0170898	-0.0152588	-0.0238037	-0.0286865	-0.0250244	-0.0958252	-0.158691	-0.239258	-0.250244	-0.210571	-0.189209	-0.148926	-0.117798	-0.078125	-0.100098	-0.10437	-0.0756836	-0.0469971	-0.0439453	-0.0708008	-0.0317383	-0.0128174	-0.0085449	-0.0079346	0.0195312	0.0518799	-0.0085449	0.012207	0.0488281				19	0.0115967	-0.0158691	-0.0152588	-0.00244141	-0.0146484	-0.00183105	0	0.0213623	-0.022583
		19.1	-0.0463867	-0.0164795	-0.0152588	0.0170898	-0.0085449	0.0335693	0.0231934	-0.0177002	-0.0427246	-0.0372314	-0.100708	-0.203247	-0.229492	-0.256348	-0.203247	-0.200195	-0.145264	-0.176392	-0.142212	-0.0836182	-0.0701904	-0.0415039	-0.0787354	-0.0744629	-0.0463867	-0.055542	-0.0134277	-0.0653076	-0.0170898	-0.0030518	-0.0048828	-0.010376	0.0189209	-0.0030518				19.1	-0.00549316	-0.00671387	0.0128174	0.0231934	0.020752	0.0140381	0.00488281	-0.0231934	-0.0244141
		19.2	0.0524902	0.0152588	0.0250244	0.00427246	0.0152588	-0.0415039	-0.03479	-0.0018311	-0.0085449	-0.022583	-0.0970459	-0.141602	-0.244141	-0.230102	-0.269775	-0.162964	-0.162964	-0.133057	-0.0646973	-0.127563	-0.100708	-0.0897217	-0.0567627	-0.0457764	-0.0262451	-0.0616455	-0.0482178	0.00305176	-0.0073242	-0.0170898	-0.0091553	0.0115967	0.0268555	0.0219727				19.2	0.0158691	0.012207	-0.0274658	-0.0128174	0.0134277	-0.00732422	0.00915527	0.00976562	-0.0158691
		19.3	-0.022583	0	-0.0042725	0.0012207	-0.0170898	0.0262451	0.0134277	0.00427246	-0.0128174	-0.0384521	-0.0958252	-0.167847	-0.234985	-0.250244	-0.201416	-0.195923	-0.167847	-0.13977	-0.133667	-0.0805664	-0.0909424	-0.0823975	-0.067749	-0.0744629	-0.0848389	-0.0476074	-0.0189209	-0.0372314	-0.0421143	-0.0054932	0.0177002	0.00488281	0.0109863	0.00854492				19.3	0	0.00671387	0.00366211	-0.0115967	-0.0128174	0.0158691	-0.00610352	-0.0292969	-0.0421143
		19.4	0.00366211	-0.0183105	0.010376	-0.0091553	-0.020752	-0.0018311	0.0244141	-0.0262451	-0.0488281	-0.0469971	-0.0585938	-0.186157	-0.224609	-0.255127	-0.210571	-0.202637	-0.134888	-0.134888	-0.13916	-0.0897217	-0.0939941	-0.0616455	-0.0372314	-0.0476074	-0.0115967	-0.0378418	-0.0457764	-0.0085449	0.00610352	0.00732422	-0.0128174	0.0164795	0.0292969	0.0195312				19.4	0.00976562	-0.00732422	-0.0177002	-0.00244141	0.0140381	0.000610352	-0.00671387	-0.010376	-0.0231934
		19.5	-0.0024414	0.00305176	0.03479	-0.0024414	0.0170898	0.00671387	-0.0292969	0.0250244	-0.0170898	-0.0256348	-0.106201	-0.134888	-0.246582	-0.24353	-0.197754	-0.175171	-0.164795	-0.144043	-0.0640869	-0.0799561	-0.0854492	-0.0494385	-0.0958252	-0.0592041	-0.0634766	-0.0512695	-0.0158691	-0.0567627	-0.0238037	0.00305176	-0.0036621	0.00671387	-0.0097656	0.00854492				19.5	0.0115967	0	0.032959	-0.00244141	-0.00427246	-0.0012207	0.0164795	-0.0183105	-0.0292969
		19.6	-0.0219727	-0.0109863	-0.0244141	0.00366211	-0.0097656	0.00915527	-0.0054932	-0.0360107	-0.0396729	-0.0842285	-0.0756836	-0.15625	-0.237427	-0.296631	-0.194702	-0.176392	-0.133667	-0.137329	-0.117798	-0.118408	-0.106812	-0.0561523	-0.0494385	-0.0463867	-0.065918	-0.0518799	-0.0360107	-0.0134277	-0.0280762	0.0299072	0.010376	-0.0036621	0.032959	0.043335				19.6	-0.00366211	0.0012207	-0.0128174	-0.00244141	0.022583	-0.00671387	-0.0128174	-0.0115967	-0.0305176
		19.7	0.0274658	0.00732422	0.0134277	-0.0036621	-0.0067139	-0.0073242	0.00549316	-0.0378418	-0.0036621	-0.0183105	-0.0665283	-0.149536	-0.238648	-0.241699	-0.192871	-0.185547	-0.168457	-0.134888	-0.100098	-0.0866699	-0.0805664	-0.0585938	-0.0482178	-0.0701904	-0.03479	-0.0421143	-0.0231934	-0.0140381	-0.0091553	-0.0115967	0.0170898	-0.0140381	0.0415039	-0.0152588				19.7	0.0158691	0.00549316	-0.00244141	0.00183105	-0.00549316	0.0238037	0.00305176	-0.012207	-0.0250244
		19.8	-0.0109863	-0.0183105	-0.012207	0.00183105	-0.0042725	-0.0030518	-0.0274658	0.032959	-0.0006104	-0.0402832	-0.0860596	-0.148926	-0.232544	-0.238648	-0.19104	-0.19165	-0.129394	-0.125122	-0.111084	-0.0933838	-0.065918	-0.057373	-0.0769043	-0.0250244	-0.0671387	-0.0671387	-0.0164795	-0.0500488	-0.0140381	-0.0177002	-0.0097656	0.0170898	-0.0158691	0.022583				19.8	0.0189209	-0.00732422	0.00732422	0.0158691	-0.00305176	0.00976562	0.00244141	0.0012207	-0.0439453
		19.9	0.00488281	-0.0177002	0.0134277	0.0195312	-0.0115967	0.00854492	0.0335693	-0.0024414	-0.032959	-0.0408936	-0.101929	-0.134888	-0.233154	-0.272217	-0.180664	-0.162354	-0.17334	-0.137939	-0.0958252	-0.0872803	-0.0897217	-0.0543213	-0.0408936	-0.0823975	-0.0372314	-0.0378418	-0.0665283	0.00183105	-0.0219727	0.00061035	0	-0.0097656	0.0256348	0.0109863				19.9	-0.00488281	0.0189209	-0.00610352	-0.00549316	-0.00183105	-0.00183105	0.0115967	-0.0335693	-0.0213623
		20	-0.0097656	-0.0115967	0.00244141	0.00671387	-0.0177002	0.00183105	-0.032959	0.00671387	-0.0323486	-0.0158691	-0.0671387	-0.13855	-0.223999	-0.207519	-0.176392	-0.202637	-0.151977	-0.110474	-0.0952148	-0.088501	-0.0994873	-0.0775146	-0.0701904	-0.0537109	-0.065918	-0.0299072	0.0195312	-0.0543213	-0.0128174	-0.0201416	0.0189209	-0.010376	0.0177002	0.0219727				20	0.0115967	-0.00549316	-0.00427246	0.0219727	0.00854492	0.0158691	0.0146484	-0.00671387	-0.0506592
		20.1	-0.0036621	0.00976563	0.0250244	0.0128174	0.010376	-0.0079346	-0.0134277	-0.0109863	0.00610352	-0.0469971	-0.112305	-0.133667	-0.210571	-0.250854	-0.188599	-0.141602	-0.145874	-0.133057	-0.0823975	-0.0817871	-0.0915527	-0.0469971	-0.0476074	-0.0531006	-0.0201416	-0.0683594	-0.0579834	0.0152588	-0.0408936	0.00061035	-0.0189209	0.0152588	0.0292969	0.0305176				20.1	0.000610352	-0.00671387	0.0146484	0.00366211	0.0012207	0.0140381	0.0115967	-0.0134277	-0.020752
		20.2	0.0231934	-0.022583	0.00183105	0	-0.0097656	0.0292969	0.00183105	-0.0146484	-0.0366211	-0.0238037	-0.0726318	-0.13855	-0.239868	-0.223999	-0.166626	-0.166016	-0.162964	-0.109863	-0.0952148	-0.0976563	-0.0744629	-0.0561523	-0.0286865	-0.032959	-0.0439453	-0.0549316	-0.0177002	-0.0469971	0.00061035	-0.0006104	0.0183105	-0.0177002	0.0201416	0.00183105				20.2	-0.00183105	-0.0134277	-0.00671387	0.000610352	0.00793457	-0.0012207	-0.0134277	-0.0305176	-0.0292969
		20.3	-0.0091553	-0.0244141	0.010376	-0.0415039	0.00549316	-0.0286865	-0.0024414	0.0244141	-0.0048828	-0.0231934	-0.115967	-0.149536	-0.210571	-0.207519	-0.19043	-0.145264	-0.153198	-0.150757	-0.088501	-0.0646973	-0.0488281	-0.0732422	-0.0604248	-0.0543213	-0.0390625	-0.0567627	-0.022583	-0.0030518	-0.0238037	-0.0024414	-0.0006104	-0.0109863	-0.0109863	0.0244141				20.3	0.0274658	0.0012207	-0.000610352	-0.0158691	-0.00671387	0.0164795	0	0.00305176	-0.032959
		20.4	-0.022583	-0.0177002	-0.0079346	0.0317383	-0.0292969	0.0292969	0.0115967	-0.0445557	-0.0006104	-0.0708008	-0.108643	-0.165405	-0.209351	-0.209961	-0.196533	-0.203247	-0.130005	-0.0970459	-0.127563	-0.107422	-0.0762939	-0.043335	-0.0616455	-0.0415039	-0.0537109	-0.0494385	-0.043335	-0.0567627	-0.020752	0.0231934	0.00976563	0.0231934	0.0439453	0.00549316				20.4	0.00366211	0.00305176	-0.00366211	0.00305176	-0.00610352	-0.0146484	0.00305176	-0.0183105	-0.0177002
		20.5	0.0115967	0.0128174	-0.0012207	-0.0042725	-0.0073242	-0.0109863	-0.022583	0.00854492	-0.0402832	-0.0085449	-0.0946045	-0.134888	-0.227051	-0.214233	-0.19043	-0.122681	-0.148926	-0.126343	-0.0927734	-0.0799561	-0.0701904	-0.0775146	-0.0317383	-0.0506592	0.0115967	-0.0738525	-0.0585938	-0.0128174	-0.0360107	-0.022583	0.0213623	-0.0042725	0.0189209	0.0134277				20.5	0	0.0012207	0.00610352	0.00793457	0.00854492	-0.00549316	-0.0177002	-0.010376	-0.0445557
		20.6	-0.0183105	-0.0335693	0.032959	-0.0079346	-0.0036621	0.00549316	0.0115967	0	0.00488281	-0.032959	-0.0927734	-0.141602	-0.20813	-0.192261	-0.15564	-0.153809	-0.134888	-0.129394	-0.104981	-0.0860596	-0.0708008	-0.0292969	-0.0524902	-0.0286865	-0.020752	-0.0292969	0.00732422	-0.0445557	-0.0042725	-0.0085449	-0.0067139	-0.012207	0.0164795	0				20.6	0.0195312	-0.00976562	-0.00183105	-0.020752	-0.000610352	-0.00610352	0.0115967	-0.0134277	-0.0378418
		20.7	0.0177002	0.0152588	-0.0146484	-0.0091553	0.010376	0.00244141	0.00244141	0.00793457	-0.0579834	-0.043335	-0.0817871	-0.142212	-0.204468	-0.193481	-0.209961	-0.140381	-0.120239	-0.136719	-0.117188	-0.0836182	-0.0720215	-0.0683594	-0.0653076	-0.0512695	-0.045166	-0.0671387	-0.0653076	-0.0231934	-0.0439453	0.00732422	0.00488281	-0.0085449	0.0286865	0.00915527				20.7	0.0109863	0.00793457	-0.0164795	0.0250244	0.0012207	0.00427246	-0.000610352	-0.0201416	-0.0280762
		20.8	-0.0189209	-0.0469971	0.0164795	0.0128174	-0.0390625	0.012207	-0.0170898	-0.0177002	0.0146484	-0.0201416	-0.0952148	-0.130005	-0.202637	-0.187378	-0.145874	-0.144043	-0.189819	-0.128174	-0.10376	-0.0878906	-0.0830078	-0.0567627	-0.0341797	-0.0408936	-0.0311279	-0.0238037	-0.0354004	-0.0378418	0.0189209	-0.0091553	0.00793457	0.00244141	0.0244141	0.0256348				20.8	0.0189209	0.0146484	0.00549316	-0.010376	0.00183105	-0.0140381	-0.0128174	-0.0201416	-0.0482178
		20.9	-0.0036621	0.0323486	0.0140381	0.00305176	0.0354004	-0.0067139	0.00549316	0.0140381	-0.0506592	-0.0463867	-0.0860596	-0.162964	-0.185547	-0.150757	-0.180664	-0.162354	-0.101929	-0.108643	-0.0842285	-0.0854492	-0.0579834	-0.020752	-0.0506592	-0.0512695	-0.0408936	-0.0628662	-0.0115967	-0.0036621	-0.0439453	-0.0030518	-0.0067139	-0.0128174	0.0372314	0.0268555				20.9	0.0134277	-0.00183105	-0.00427246	0.0134277	-0.00183105	0.0170898	0.0146484	-0.00610352	-0.0268555
		21	-0.012207	-0.0250244	-0.0006104	-0.0097656	-0.0396729	-0.0164795	0.00671387	-0.0109863	-0.022583	-0.0250244	-0.0769043	-0.13977	-0.210571	-0.162354	-0.189209	-0.123291	-0.153198	-0.143433	-0.113525	-0.0805664	-0.0701904	-0.0518799	-0.0744629	-0.0372314	-0.0512695	-0.0311279	-0.0372314	-0.0115967	-0.0091553	0.00183105	0.010376	-0.012207	-0.0323486	-0.0073242				21	0.00854492	0.00854492	0.0244141	0.00549316	0.0140381	-0.0268555	-0.0128174	-0.010376	-0.0415039
		21.1	0.020752	0.0170898	0.0201416	0.00366211	0.00793457	0.00976563	-0.0238037	-0.0213623	-0.0177002	-0.0128174	-0.10376	-0.147095	-0.17395	-0.197754	-0.175171	-0.150757	-0.122681	-0.137939	-0.0866699	-0.0610352	-0.0854492	-0.0561523	-0.0561523	-0.0378418	-0.0396729	-0.0402832	-0.020752	-0.0512695	-0.0469971	0.0213623	-0.0006104	-0.0274658	0.067749	0.0378418				21.1	0.0134277	0.00183105	-0.0256348	0.00854492	0.0109863	0.0280762	0.0189209	-0.0134277	-0.0341797
		21.2	-0.010376	-0.0152588	0.00244141	-0.0140381	-0.0354004	-0.0012207	0.0109863	0.0158691	-0.0311279	-0.0280762	-0.0750732	-0.170288	-0.184937	-0.170288	-0.149536	-0.119629	-0.119019	-0.0976563	-0.106812	-0.0683594	-0.0866699	-0.0292969	-0.043335	-0.0628662	-0.0195313	-0.032959	-0.067749	-0.0427246	-0.0024414	-0.0354004	0.0274658	-0.0006104	-0.0109863	0.00305176				21.2	0.00427246	0.0231934	0.00976562	0	0.0134277	-0.00732422	0.000610352	-0.0244141	-0.0152588
		21.3	0.00610352	-0.0158691	0.00427246	0.0189209	-0.0042725	-0.0170898	-0.0183105	-0.0238037	-0.0152588	-0.043335	-0.100098	-0.164795	-0.143433	-0.187378	-0.169067	-0.167847	-0.10437	-0.150757	-0.0628662	-0.0952148	-0.0714111	-0.0628662	-0.0628662	-0.0494385	-0.0653076	-0.057373	-0.0256348	-0.0079346	-0.043335	-0.0024414	0.0128174	0.00732422	0.0512695	0.0170898				21.3	0.00427246	0.000610352	0.0128174	0.0280762	-0.00671387	-0.0286865	-0.020752	-0.010376	-0.0427246
		21.4	-0.0311279	0.00244141	0.00671387	-0.0097656	0.00915527	0.00671387	0.0195312	0.00183105	-0.0262451	-0.0054932	-0.0823975	-0.123291	-0.151977	-0.181885	-0.162964	-0.101318	-0.115967	-0.120239	-0.0909424	-0.067749	-0.0634766	-0.0671387	-0.0396729	-0.0592041	0.0152588	-0.0262451	-0.0170898	-0.0384521	-0.012207	0.0012207	-0.0030518	-0.0213623	0.00366211	-0.0079346				21.4	0.020752	-0.00854492	-0.00854492	-0.0128174	0.00366211	0.0317383	0.0219727	-0.0146484	-0.0469971
		21.5	0.0372314	-0.0256348	-0.0115967	-0.0158691	-0.0054932	0.00976563	-0.0048828	0.0201416	-0.0219727	-0.0189209	-0.0872803	-0.158081	-0.181274	-0.17334	-0.162964	-0.145264	-0.12085	-0.134888	-0.067749	-0.0769043	-0.0830078	-0.0488281	-0.0775146	-0.067749	-0.0756836	-0.0366211	-0.0506592	0.00854492	-0.0152588	0.0238037	0.0164795	-0.0048828	0.045166	0.045166				21.5	-0.00366211	0.00854492	0.0238037	0.0250244	-0.00671387	-0.0201416	-0.0146484	-0.0366211	-0.0421143
		21.6	-0.0457764	0.00061035	0.00244141	0.00244141	-0.0036621	-0.012207	-0.0061035	-0.0421143	-0.012207	-0.0067139	-0.0830078	-0.119629	-0.164185	-0.17334	-0.209961	-0.108643	-0.135498	-0.106812	-0.131836	-0.0817871	-0.0634766	-0.0750732	-0.045166	-0.0244141	0.00183105	-0.0372314	-0.0140381	-0.032959	-0.0024414	-0.022583	-0.0042725	0.020752	0.010376	-0.0006104				21.6	0.00427246	-0.0012207	-0.0189209	-0.0250244	0.00976562	-0.00366211	0.00183105	0.00488281	-0.0219727
		21.7	0.032959	-0.0231934	-0.0299072	-0.03479	-0.0109863	0.00793457	0.00427246	0.0384521	-0.0231934	-0.0427246	-0.0714111	-0.143433	-0.212402	-0.200195	-0.180054	-0.125122	-0.109863	-0.126343	-0.103149	-0.0811768	-0.0720215	-0.0714111	-0.0738525	-0.0628662	-0.0378418	-0.0323486	-0.0372314	-0.0170898	-0.0292969	0.0158691	0.00488281	-0.032959	0.0427246	-0.0054932				21.7	0.0128174	-0.00549316	0.0158691	0.012207	0.00305176	0.0134277	-0.00183105	-0.020752	-0.032959
		21.8	-0.0170898	-0.0054932	0.0366211	-0.0152588	0.00244141	0.0183105	-0.0079346	-0.0091553	-0.0054932	0.00061035	-0.0872803	-0.115967	-0.164185	-0.13855	-0.162354	-0.133667	-0.123901	-0.109863	-0.0823975	-0.0604248	-0.0817871	-0.0708008	-0.0543213	-0.0488281	-0.0305176	-0.057373	-0.0372314	-0.012207	-0.0274658	0.00793457	0.00732422	-0.0073242	0.0183105	-0.0012207				21.8	0.0152588	-0.00793457	-0.0012207	0.0183105	0.00244141	-0.00488281	0.0189209	-0.0183105	-0.0213623
		21.9	0.00610352	0.00244141	-0.0042725	0.00305176	-0.0158691	-0.022583	-0.0097656	0.010376	-0.022583	-0.0299072	-0.0775146	-0.133057	-0.24231	-0.19165	-0.155029	-0.112305	-0.12146	-0.126953	-0.0762939	-0.0714111	-0.0531006	-0.0506592	-0.0701904	-0.0439453	-0.0494385	-0.0170898	-0.0128174	-0.0170898	-0.0152588	-0.0158691	-0.0085449	-0.0128174	0.00549316	0.0140381				21.9	-0.00305176	0.0128174	0.0262451	-0.0183105	0.0189209	-0.010376	-0.0128174	-0.0152588	-0.0372314
		22	0.022583	-0.0152588	0.0115967	-0.0012207	0	0.0195312	0.00610352	-0.0274658	-0.0061035	-0.0366211	-0.0628662	-0.152588	-0.181274	-0.209961	-0.157471	-0.140991	-0.128174	-0.112915	-0.0799561	-0.0689697	-0.0769043	-0.0836182	-0.0469971	-0.0286865	-0.0042725	-0.0518799	-0.0280762	-0.0360107	-0.0146484	0.0170898	0.0402832	-0.0091553	0.0201416	-0.0219727				22	0.0177002	-0.00976562	0.00488281	-0.00671387	0.00305176	0.0109863	0.0164795	0.00183105	-0.0250244
		22.1	-0.0476074	-0.0018311	-0.0079346	-0.0311279	-0.0109863	-0.0128174	-0.0109863	0.0292969	-0.0109863	0.00610352	-0.0878906	-0.12207	-0.19104	-0.150757	-0.131226	-0.114746	-0.145264	-0.130615	-0.0952148	-0.0793457	-0.111694	-0.057373	-0.0299072	-0.0799561	-0.032959	-0.0439453	-0.0305176	-0.0238037	-0.0201416	-0.0109863	0.0140381	0.00549316	0.0201416	0.0286865				22.1	0.0195312	-0.010376	-0.00366211	0.0012207	-0.00854492	0.00915527	0.00854492	-0.00549316	-0.0463867
		22.2	0.0463867	-0.0195313	0.00183105	-0.0335693	0.00549316	0.022583	-0.0091553	-0.0097656	-0.0311279	-0.0238037	-0.126343	-0.109863	-0.143433	-0.238037	-0.153198	-0.147705	-0.10437	-0.119019	-0.0811768	-0.0653076	-0.0622559	-0.0653076	-0.0976563	-0.0323486	-0.0378418	-0.0189209	-0.0445557	-0.0604248	0.00244141	-0.0042725	-0.0170898	0.010376	0.00366211	0.0305176				22.2	0.00366211	0.00976562	0.0146484	0.0109863	0.00366211	0.010376	0.00305176	-0.0152588	-0.0170898
		22.3	-0.0311279	0.00854492	0.0213623	0.0317383	-0.0134277	-0.010376	0	-0.0152588	0.00061035	-0.0311279	-0.0695801	-0.151977	-0.166016	-0.142212	-0.188599	-0.111084	-0.133667	-0.129394	-0.106201	-0.0848389	-0.0738525	-0.0305176	-0.0274658	-0.0762939	-0.0170898	-0.0463867	-0.0109863	0.00488281	-0.0390625	0.0323486	0.0012207	0.0128174	0.0128174	-0.0054932				22.3	0	-0.010376	-0.0012207	-0.00549316	0.0012207	-0.0134277	-0.00610352	-0.012207	-0.0250244
		22.4	0.032959	-0.0256348	0.0012207	-0.0146484	0.00854492	0.00488281	-0.0048828	0.0317383	-0.045166	-0.0183105	-0.0689697	-0.140991	-0.158081	-0.200195	-0.147705	-0.130615	-0.123291	-0.128174	-0.0958252	-0.0616455	-0.0939941	-0.0634766	-0.0561523	-0.0231934	-0.0415039	-0.0152588	-0.0384521	0.00183105	0.0152588	-0.0085449	0.0201416	-0.0030518	0.0201416	0.0280762				22.4	-0.00549316	-0.00793457	-0.00793457	0.012207	-0.00732422	0.010376	0.0195312	-0.00183105	-0.0219727
		22.5	-0.0292969	-0.0073242	-0.0036621	-0.0048828	-0.0152588	0.00488281	-0.0183105	-0.0244141	0.00305176	-0.0384521	-0.0531006	-0.145264	-0.160523	-0.182495	-0.134277	-0.140991	-0.105591	-0.12146	-0.0787354	-0.100098	-0.0817871	-0.0579834	-0.0482178	-0.0646973	-0.0219727	-0.0378418	-0.020752	-0.0177002	-0.0366211	0.010376	0.00305176	-0.0030518	0.00671387	-0.012207				22.5	0.0445557	0.0213623	0.0158691	-0.0152588	0.0158691	-0.00244141	0.000610352	-0.0128174	-0.0335693
		22.6	0.0213623	-0.0219727	0.0219727	0.0012207	-0.0067139	0.00671387	0.00244141	0.00915527	-0.0213623	-0.045166	-0.0622559	-0.167847	-0.154419	-0.19043	-0.150757	-0.116577	-0.112915	-0.0921631	-0.0915527	-0.0640869	-0.0756836	-0.0469971	-0.0640869	-0.0390625	-0.0482178	-0.0512695	-0.0427246	-0.0402832	-0.0128174	0.0354004	0.00732422	0.010376	-0.0024414	0.0183105				22.6	-0.0317383	-0.0146484	-0.00305176	0.0195312	-0.00427246	-0.00183105	-0.000610352	-0.0195312	-0.0286865
		22.7	-0.0500488	-0.0354004	-0.0177002	-0.0061035	0.0299072	0	-0.0152588	-0.0109863	-0.0299072	-0.0061035	-0.0732422	-0.177002	-0.135498	-0.204468	-0.147095	-0.135498	-0.109253	-0.115356	-0.090332	-0.055542	-0.0695801	-0.0561523	-0.0854492	-0.0335693	0.0140381	-0.0177002	-0.0231934	0.0213623	-0.055542	-0.0421143	0.0152588	-0.0067139	0.0134277	0.0213623				22.7	0.000610352	0.0109863	0.00915527	-0.00976562	0.00549316	0.0109863	-0.00244141	-0.00366211	-0.0219727
		22.8	0.0250244	0.022583	0.00488281	-0.020752	-0.0482178	0.00061035	-0.0036621	-0.0018311	-0.0018311	-0.0476074	-0.088501	-0.161133	-0.160523	-0.169678	-0.145874	-0.122681	-0.114136	-0.106201	-0.0708008	-0.0872803	-0.0787354	-0.0335693	-0.0109863	-0.0708008	-0.0640869	-0.0512695	-0.0097656	-0.03479	0.0164795	0.0317383	-0.0024414	-0.0012207	0.00183105	0.0390625				22.8	0.0183105	-0.012207	-0.0152588	0.0292969	0.0189209	0.0140381	0.010376	-0.0286865	-0.0299072
		22.9	-0.0140381	-0.0390625	-0.0097656	0.0146484	0.0146484	-0.0061035	-0.0006104	0.010376	-0.0317383	-0.0183105	-0.0598145	-0.125122	-0.170288	-0.133057	-0.126343	-0.153198	-0.100708	-0.128174	-0.0866699	-0.0793457	-0.109253	-0.0537109	-0.0756836	-0.045166	-0.010376	-0.0494385	-0.0305176	-0.0146484	-0.0561523	-0.0134277	0.00427246	0.020752	0.0469971	0.0152588				22.9	0.0213623	0.00488281	0.0183105	-0.0140381	0.0012207	-0.0109863	0.00305176	-0.0140381	-0.0189209
		23	0.00244141	0.0164795	0.00549316	-0.0134277	-0.0061035	0.00183105	-0.0048828	-0.0238037	-0.0170898	-0.0457764	-0.0524902	-0.167847	-0.158691	-0.136719	-0.155029	-0.130615	-0.101318	-0.109253	-0.0744629	-0.0714111	-0.0634766	-0.0610352	-0.0268555	-0.0354004	-0.0238037	-0.0054932	-0.0085449	-0.055542	0	0.0201416	-0.0061035	-0.0140381	-0.0091553	-0.0262451				23	-0.00427246	0.00427246	-0.00671387	0.0183105	-0.00732422	0.0177002	-0.020752	-0.0140381	-0.0305176
		23.1	-0.0042725	-0.0085449	0.00976563	-0.0177002	-0.0036621	0.00183105	0.0201416	0.00854492	-0.0378418	-0.020752	-0.0732422	-0.15625	-0.17273	-0.192261	-0.146484	-0.136108	-0.12146	-0.102539	-0.0775146	-0.0457764	-0.0854492	-0.0616455	-0.0689697	-0.0726318	-0.0097656	-0.0482178	-0.0250244	-0.0085449	-0.0054932	-0.0024414	0.0164795	-0.0006104	0.0152588	0.0317383				23.1	0.0231934	-0.012207	-0.00671387	-0.00976562	0.0311279	-0.00427246	0.0286865	-0.022583	-0.0146484
		23.2	0.012207	-0.0463867	-0.0134277	0.0170898	-0.0018311	-0.012207	-0.0311279	-0.0054932	-0.0195313	-0.0280762	-0.100098	-0.152588	-0.219116	-0.174561	-0.129394	-0.130005	-0.108643	-0.130615	-0.0695801	-0.0872803	-0.098877	-0.0823975	-0.0787354	-0.0335693	-0.0506592	-0.032959	-0.0036621	-0.0036621	-0.0292969	0.00610352	-0.0030518	0.0012207	0.0170898	-0.0030518				23.2	0.00976562	0.00427246	-0.0115967	-0.0244141	0.00549316	0.00244141	-0.0183105	-0.0366211	-0.0518799
		23.3	-0.0079346	0.0268555	0.00305176	-0.0170898	-0.0061035	0.0219727	0.0219727	-0.0164795	-0.0048828	-0.020752	-0.0360107	-0.144653	-0.180054	-0.098877	-0.161743	-0.114136	-0.0817871	-0.118408	-0.0653076	-0.0408936	-0.0421143	-0.045166	-0.0323486	-0.0421143	-0.0036621	-0.0445557	-0.0384521	-0.0494385	-0.0067139	0.0201416	-0.0079346	-0.0183105	0.022583	0.00366211				23.3	0.0012207	0.0201416	0.00976562	0.0152588	-0.00366211	-0.0012207	0.0012207	-0.00854492	-0.0213623
		23.4	0.0115967	-0.0164795	0.00305176	-0.0170898	-0.0128174	-0.0115967	-0.0219727	0.0164795	-0.0354004	-0.0152588	-0.0964355	-0.143433	-0.189209	-0.15625	-0.125732	-0.117798	-0.112915	-0.0793457	-0.0744629	-0.0836182	-0.105591	-0.0244141	-0.0549316	-0.0579834	-0.0408936	-0.0439453	-0.0024414	-0.0244141	-0.0445557	-0.0158691	0.0170898	-0.0091553	-0.0256348	0.00732422				23.4	0.0115967	-0.00793457	-0.00366211	-0.0128174	0.00305176	0.00732422	0.00183105	-0.0128174	-0.0164795
		23.5	-0.0006104	-0.012207	0.0146484	0.0354004	-0.012207	-0.0054932	-0.0042725	-0.0354004	-0.0177002	-0.0128174	-0.0646973	-0.132446	-0.179443	-0.127563	-0.183716	-0.137329	-0.0866699	-0.114136	-0.0769043	-0.0732422	-0.0860596	-0.0915527	-0.0787354	-0.0585938	0.00915527	-0.0219727	-0.0445557	-0.0305176	-0.0067139	0.0189209	0.00366211	-0.0054932	0.0512695	0.0134277				23.5	0.0195312	0	0.0134277	0.0128174	0.0177002	-0.0164795	-0.00671387	-0.0323486	-0.0427246
		23.6	-0.0201416	0.0158691	0.00183105	-0.0250244	0.00427246	0.0109863	-0.0024414	-0.0024414	-0.0384521	-0.043335	-0.0817871	-0.148315	-0.161743	-0.142822	-0.107422	-0.103149	-0.106201	-0.104981	-0.0506592	-0.0415039	-0.0506592	-0.0384521	-0.0543213	-0.0219727	-0.0274658	-0.0488281	-0.010376	-0.022583	-0.045166	0.00915527	0.00854492	0.00976563	-0.010376	0.0378418				23.6	0.000610352	0.0012207	0.00427246	0.00610352	-0.00305176	0.00854492	0.020752	-0.0201416	-0.0299072
		23.7	0.0152588	-0.0482178	0	0.00488281	-0.0177002	0.010376	-0.0183105	-0.0158691	0.0280762	-0.0067139	-0.043335	-0.134277	-0.177002	-0.114746	-0.162964	-0.149536	-0.114136	-0.078125	-0.0732422	-0.0793457	-0.0848389	-0.0726318	-0.0299072	-0.0518799	-0.0030518	-0.032959	-0.0341797	0.00366211	0.0128174	-0.0030518	-0.0195313	0.00732422	0.00976563	0.00183105				23.7	0.0170898	-0.00488281	-0.010376	-0.00427246	0.00854492	-0.0134277	-0.0012207	-0.0128174	-0.0250244
		23.8	-0.0146484	0.00976563	-0.0042725	-0.0048828	-0.0036621	0.00061035	0.0219727	-0.0146484	-0.0518799	-0.0299072	-0.0665283	-0.159302	-0.164795	-0.168457	-0.130615	-0.124512	-0.129394	-0.0866699	-0.0671387	-0.0744629	-0.0683594	-0.0396729	-0.0891113	-0.0604248	0.0140381	-0.0384521	-0.0152588	-0.0250244	-0.0268555	0.0183105	-0.0079346	-0.020752	0.022583	0.0170898				23.8	0.00549316	0.00183105	0.0274658	-0.0152588	0.010376	0.0195312	0.012207	-0.0366211	-0.0335693
		23.9	-0.0012207	-0.0231934	0.00488281	0.0268555	0.020752	-0.0048828	0.00793457	-0.0109863	-0.0268555	-0.0665283	-0.0762939	-0.130005	-0.143433	-0.137939	-0.147095	-0.101318	-0.10376	-0.116577	-0.0750732	-0.0415039	-0.0488281	-0.0598145	-0.0476074	-0.043335	-0.0115967	-0.0280762	-0.0128174	-0.0231934	-0.0030518	-0.0085449	0.0274658	0.0146484	0.00183105	0.0170898				23.9	0	0.00183105	0	0.0195312	-0.0134277	0.00549316	0.00610352	-0.0158691	-0.0408936
		24	-0.0036621	0.0128174	0.00671387	-0.0048828	-0.022583	0.00244141	-0.0158691	-0.0366211	-0.020752	-0.020752	-0.0787354	-0.163574	-0.143433	-0.152588	-0.105591	-0.136108	-0.108032	-0.0769043	-0.0561523	-0.0738525	-0.0695801	-0.0805664	-0.0653076	-0.0476074	-0.0256348	-0.0524902	-0.0158691	-0.0012207	-0.0305176	0.0177002	-0.0128174	0.0335693	0.0231934	0.0134277				24	-0.010376	-0.00488281	0.00488281	-0.00427246	0.0189209	-0.00549316	0.0189209	-0.0140381	-0.0341797
		24.1	0.0140381	-0.0372314	0.0183105	-0.0079346	-0.0134277	0.00671387	0.0164795	0.0238037	0.00061035	-0.0280762	-0.0762939	-0.109863	-0.143433	-0.161743	-0.158081	-0.111084	-0.0933838	-0.104981	-0.0787354	-0.065918	-0.057373	-0.0378418	-0.0335693	-0.0585938	0.0183105	-0.0439453	-0.0317383	-0.0262451	0.0128174	-0.0024414	0.0445557	-0.0152588	0.0372314	0.0115967				24.1	0.00915527	0.00671387	-0.0012207	-0.00366211	0.012207	0.0134277	-0.022583	-0.0213623	-0.0421143
		24.2	0.00549316	0.0244141	-0.0109863	0.00305176	-0.0146484	0.00549316	-0.0292969	-0.0140381	-0.0384521	-0.0238037	-0.0726318	-0.128784	-0.172119	-0.131836	-0.12146	-0.12207	-0.065918	-0.088501	-0.0756836	-0.0689697	-0.0848389	-0.078125	-0.0610352	-0.0274658	-0.0585938	-0.0531006	-0.022583	-0.022583	-0.022583	0.0115967	-0.0030518	0.0183105	0.00183105	0.0219727				24.2	0.0164795	-0.00671387	0.00732422	0.0146484	-0.00671387	0.00549316	-0.00915527	-0.0286865	-0.0158691
		24.3	-0.0128174	-0.0518799	0.0299072	0.00183105	0.00305176	-0.0134277	0.0354004	-0.0299072	-0.0244141	-0.0244141	-0.0164795	-0.124512	-0.119629	-0.15686	-0.131226	-0.130005	-0.090332	-0.0976563	-0.0543213	-0.0494385	-0.0671387	-0.043335	-0.032959	-0.0537109	-0.0006104	-0.0219727	-0.0061035	-0.0061035	-0.0146484	0.00488281	-0.0262451	-0.0140381	0.0354004	0.012207				24.3	-0.00549316	-0.000610352	0.00488281	-0.00427246	0.0238037	-0.0158691	0.0195312	-0.0158691	-0.0323486
		24.4	-0.0006104	0.0213623	-0.0518799	-0.0201416	-0.0268555	0.0396729	-0.0311279	0.00427246	-0.0299072	-0.0280762	-0.108643	-0.108643	-0.143433	-0.133057	-0.134277	-0.142822	-0.0866699	-0.101929	-0.0720215	-0.0549316	-0.0646973	-0.0494385	-0.0427246	-0.0408936	0.00183105	0.0109863	-0.0439453	-0.012207	-0.0286865	-0.0006104	0.0372314	-0.0231934	0.00610352	0.0299072				24.4	0.00305176	0.0012207	-0.00976562	0.00793457	0.00549316	0.0115967	-0.00549316	-0.0128174	-0.0439453
		24.5	-0.0146484	-0.0134277	0.0701904	0.0012207	0.0274658	0	0.0219727	0	0.00732422	-0.0097656	-0.0787354	-0.0860596	-0.129394	-0.136719	-0.137329	-0.103149	-0.101929	-0.0701904	-0.0683594	-0.0506592	-0.0726318	-0.0720215	-0.0195313	-0.0579834	-0.0219727	-0.0750732	0.0128174	-0.0311279	-0.020752	0	0.0128174	0.0140381	0.00671387	0.0140381				24.5	0.00305176	-0.00366211	-0.00366211	-0.0012207	-0.00976562	0.00488281	0.0372314	-0.0311279	-0.00854492
		24.6	0.045166	-0.0427246	-0.0317383	0.012207	-0.0091553	0.0109863	-0.0054932	0.00244141	-0.010376	-0.0280762	-0.0354004	-0.0878906	-0.131836	-0.144043	-0.151977	-0.124512	-0.0842285	-0.110474	-0.102539	-0.0811768	-0.057373	-0.0378418	-0.0732422	-0.0811768	-0.0085449	-0.0286865	-0.0408936	-0.0042725	-0.0170898	0.00915527	0.0140381	-0.0054932	0.0439453	0.020752				24.6	0.00915527	0.00671387	0.0134277	-0.00305176	0.00793457	-0.010376	-0.0134277	-0.0177002	-0.0323486
		24.7	-0.0360107	0.0109863	0.0524902	-0.0177002	-0.0183105	-0.0128174	0.0140381	0.00244141	-0.0036621	-0.0427246	-0.0598145	-0.0915527	-0.125732	-0.12146	-0.119629	-0.0787354	-0.101929	-0.0952148	-0.101929	-0.0817871	-0.0842285	-0.0457764	-0.0378418	-0.0354004	-0.0085449	-0.0384521	-0.0213623	-0.0262451	-0.0524902	0.00305176	0.0201416	0	-0.0061035	0.010376				24.7	0.00793457	0	0.0195312	-0.0128174	-0.000610352	0.0146484	0.00610352	-0.0177002	-0.0299072
		24.8	0.022583	-0.0299072	-0.0054932	0.0183105	-0.0073242	0.0286865	-0.0067139	-0.0311279	-0.03479	-0.032959	-0.0506592	-0.0708008	-0.157471	-0.158081	-0.136108	-0.134277	-0.0714111	-0.098877	-0.0549316	-0.0524902	-0.0732422	-0.0665283	-0.0384521	-0.045166	-0.0231934	-0.0506592	-0.0183105	-0.0354004	0.0140381	-0.0219727	-0.0146484	0.00244141	0.00366211	0.0219727				24.8	-0.00183105	-0.00183105	-0.0140381	-0.00488281	0.00610352	0.00610352	-0.0146484	-0.0305176	-0.0390625
		24.9	0.00610352	-0.0036621	-0.0042725	-0.0091553	-0.010376	-0.0030518	-0.0024414	0.00305176	-0.0213623	-0.0054932	-0.0628662	-0.103149	-0.12146	-0.115967	-0.104981	-0.0958252	-0.106201	-0.0708008	-0.0927734	-0.0598145	-0.0579834	-0.0299072	-0.0653076	-0.045166	-0.0195313	-0.0518799	-0.0158691	-0.0115967	-0.0427246	0.0360107	0.0268555	0.00061035	0.0146484	0.0292969				24.9	0.00305176	0.010376	-0.00183105	0.0012207	0.00549316	-0.00671387	0	-0.00976562	-0.032959
		25	-0.0012207	-0.0323486	0.0305176	-0.0054932	-0.0091553	0.00244141	0.0177002	0.012207	-0.0170898	-0.0531006	-0.0372314	-0.0897217	-0.131836	-0.136108	-0.13977	-0.110474	-0.0921631	-0.103149	-0.0970459	-0.0622559	-0.0897217	-0.0738525	-0.0476074	-0.0671387	0.0244141	-0.0250244	-0.0018311	-0.0152588	0.0164795	-0.0231934	-0.0030518	0.00610352	0.0164795	-0.0036621				25	0.0201416	-0.0317383	-0.00854492	0.010376	-0.012207	-0.000610352	-0.010376	0.010376	-0.0256348
		25.1	0.0170898	0.010376	0.0213623	0.0231934	0.00427246	0.0189209	-0.032959	-0.0164795	0.00549316	-0.0054932	-0.0561523	-0.0762939	-0.114746	-0.112915	-0.115356	-0.0738525	-0.067749	-0.0714111	-0.106201	-0.0891113	-0.0500488	-0.0219727	-0.0482178	-0.0384521	-0.0341797	-0.0280762	0.00793457	-0.0244141	-0.0445557	-0.0067139	0.010376	-0.0061035	0.0115967	0.0158691				25.1	-0.0109863	0.0268555	0.00915527	-0.0238037	-0.00732422	0.00610352	0.0305176	-0.0146484	-0.0366211
		25.2	0.0012207	-0.0140381	-0.0012207	-0.0390625	0.00244141	-0.0006104	0.00488281	-0.022583	-0.0323486	-0.0170898	-0.0408936	-0.130615	-0.120239	-0.160523	-0.133057	-0.109253	-0.133057	-0.0842285	-0.0823975	-0.0628662	-0.0805664	-0.0561523	-0.055542	-0.0488281	-0.0024414	-0.0415039	-0.0408936	-0.0201416	-0.0018311	0.00671387	-0.0067139	-0.0109863	0.0183105	0.0238037				25.2	0.000610352	0.00244141	0.010376	-0.00671387	0.010376	0.0164795	-0.0158691	-0.0201416	-0.0323486
		25.3	0.00793457	-0.0500488	0.0158691	0.03479	0.00732422	0.0128174	-0.0115967	-0.0085449	-0.0170898	-0.0439453	-0.0817871	-0.0878906	-0.126953	-0.116577	-0.134888	-0.0787354	-0.0909424	-0.0872803	-0.0897217	-0.0756836	-0.045166	-0.0463867	-0.0317383	-0.0390625	0.00366211	-0.0585938	-0.0042725	0.0164795	-0.0140381	0.00610352	0.0128174	-0.0067139	-0.0036621	0.0317383				25.3	0.00915527	-0.0384521	0.00244141	-0.00366211	-0.00976562	0.00671387	0.0134277	-0.00671387	-0.0274658
		25.4	0.0183105	0	0.00976563	-0.0311279	-0.0323486	-0.0061035	0.0128174	-0.032959	0.0115967	-0.0042725	-0.0500488	-0.100098	-0.119019	-0.131226	-0.126953	-0.090332	-0.067749	-0.0946045	-0.0732422	-0.0817871	-0.0750732	-0.0469971	-0.0518799	-0.0335693	-0.0341797	-0.0164795	-0.043335	-0.0476074	0.0012207	-0.0061035	0.00366211	-0.0360107	0.00244141	0.00244141				25.4	-0.0012207	0.0256348	-0.00915527	-0.00854492	0.00854492	-0.00488281	0.00427246	-0.0140381	-0.0354004
		25.5	0	-0.0299072	0.0390625	0.020752	-0.0030518	0.0170898	-0.020752	0.0152588	-0.0189209	-0.0408936	-0.0860596	-0.130615	-0.128784	-0.129394	-0.100098	-0.0952148	-0.0927734	-0.0897217	-0.0738525	-0.0598145	-0.0488281	-0.0384521	-0.0567627	-0.0408936	-0.0152588	-0.0531006	0.0323486	-0.0299072	-0.0378418	0.00366211	-0.0152588	0.0183105	0.03479	0.0164795				25.5	-0.00732422	-0.00671387	0.012207	0.0158691	0.00488281	0.010376	-0.00854492	-0.00854492	-0.0360107
		25.6	0.043335	0.00305176	-0.0183105	-0.0128174	-0.010376	-0.0018311	-0.0067139	-0.0152588	-0.0183105	-0.0201416	-0.0506592	-0.12146	-0.090332	-0.124512	-0.153809	-0.0878906	-0.0964355	-0.0964355	-0.0354004	-0.0799561	-0.0335693	-0.0604248	-0.0415039	-0.0653076	0.0012207	-0.0146484	-0.0482178	-0.0128174	-0.0079346	-0.0061035	-0.0012207	-0.0036621	0	0.0177002				25.6	0.010376	0.00793457	0.00793457	-0.0109863	-0.010376	0.000610352	0.000610352	-0.0183105	-0.0299072
		25.7	-0.022583	-0.0408936	0.0244141	-0.0244141	0.00488281	0.0317383	0.0177002	0.00061035	-0.0006104	-0.0415039	-0.0842285	-0.105591	-0.136719	-0.122681	-0.10376	-0.109863	-0.0634766	-0.0787354	-0.0982666	-0.0695801	-0.102539	-0.0177002	-0.0604248	-0.0317383	0.00244141	-0.022583	-0.0134277	0.00854492	-0.0219727	0.00915527	-0.0097656	0.0262451	-0.020752	0.0219727				25.7	-0.00244141	-0.00427246	0.00915527	0.0152588	0.0213623	0.012207	0.0012207	-0.00366211	-0.045166
		25.8	0.0128174	-0.0183105	0.0317383	-0.0097656	-0.0085449	-0.0170898	-0.0146484	-0.0109863	0.00244141	-0.0402832	-0.0891113	-0.134888	-0.101318	-0.0927734	-0.12146	-0.0933838	-0.154419	-0.0720215	-0.0531006	-0.0561523	-0.0396729	-0.067749	-0.0305176	-0.0427246	-0.0457764	-0.0543213	-0.0292969	-0.0500488	0.00610352	-0.0042725	0.00061035	-0.0189209	0.0439453	0.0152588				25.8	-0.00366211	0.00732422	0.0164795	-0.00610352	-0.0299072	-0.00183105	-0.00915527	-0.0183105	-0.045166
		25.9	0.00793457	-0.012207	0.012207	-0.0012207	0	0.0256348	-0.0042725	0.00854492	-0.012207	-0.0164795	-0.0469971	-0.123291	-0.130005	-0.142212	-0.130005	-0.0927734	-0.0561523	-0.0921631	-0.0384521	-0.0469971	-0.0665283	-0.0292969	-0.055542	-0.0445557	0.00366211	-0.0402832	-0.0109863	0.0152588	0.00976563	-0.0036621	-0.0195313	-0.0091553	-0.0115967	0.0183105				25.9	0.0201416	-0.0250244	0.0109863	-0.00671387	0.00305176	0.010376	-0.00610352	-0.0250244	-0.00732422
		26	-0.0115967	-0.0268555	-0.0085449	-0.0036621	-0.012207	-0.0048828	-0.0085449	-0.0244141	-0.0134277	-0.0439453	-0.0653076	-0.115967	-0.116577	-0.123291	-0.136719	-0.0909424	-0.0811768	-0.0946045	-0.0769043	-0.0604248	-0.090332	-0.0415039	-0.0286865	-0.0170898	-0.0134277	-0.0164795	-0.0201416	-0.0360107	-0.032959	0.00915527	0.0134277	0.012207	-0.0091553	-0.0018311				26	-0.0152588	-0.0146484	0.00366211	0.00732422	0.0378418	-0.00976562	-0.00732422	-0.00915527	-0.0335693
		26.1	0.00427246	-0.0317383	0.0274658	-0.0115967	0.0213623	0.0183105	0.0012207	-0.0024414	-0.0097656	0.00488281	-0.0567627	-0.10437	-0.108643	-0.107422	-0.115967	-0.109863	-0.0964355	-0.067749	-0.0549316	-0.0512695	-0.0445557	-0.0439453	-0.03479	-0.0622559	-0.0280762	-0.0402832	-0.0115967	-0.0305176	-0.0115967	0.00793457	-0.0244141	0.00061035	0.0323486	0.0195312				26.1	0.0299072	-0.00793457	-0.00671387	0.0109863	-0.00488281	0.00732422	0.00671387	-0.0372314	-0.0305176
		26.2	-0.0079346	-0.0152588	0.00610352	-0.0146484	-0.0219727	0.0213623	0.00732422	0.00854492	-0.0067139	-0.0653076	-0.0500488	-0.13916	-0.128784	-0.112915	-0.129394	-0.0909424	-0.0866699	-0.0787354	-0.057373	-0.0610352	-0.0531006	-0.0537109	-0.0354004	-0.0384521	-0.0006104	-0.055542	-0.0244141	-0.0286865	-0.0274658	0.0244141	0.00671387	-0.0152588	-0.010376	0.0360107				26.2	-0.0109863	0.0146484	0.00366211	-0.00793457	0.010376	-0.00427246	-0.00976562	-0.000610352	-0.0317383
		26.3	0.00793457	-0.0115967	-0.012207	0.0183105	0.00427246	0.00366211	-0.0006104	-0.0146484	0.00488281	0.00915527	-0.0250244	-0.141602	-0.116577	-0.0946045	-0.114136	-0.0891113	-0.0872803	-0.0720215	-0.0537109	-0.0610352	-0.0720215	-0.0097656	-0.0714111	-0.0183105	-0.0256348	-0.0384521	-0.0195313	-0.020752	-0.0213623	0.00732422	0.00793457	-0.012207	0.0299072	-0.0012207				26.3	0.0213623	-0.00549316	0.020752	-0.00366211	0.00671387	-0.0012207	0.00183105	-0.000610352	-0.032959
		26.4	0.0109863	-0.0158691	0.0164795	-0.0219727	-0.0280762	0.00610352	0.00976563	-0.012207	-0.0427246	-0.0494385	-0.0567627	-0.117798	-0.114136	-0.130615	-0.104981	-0.10376	-0.0970459	-0.0860596	-0.0689697	-0.0585938	-0.0640869	-0.0671387	-0.0097656	-0.0512695	-0.0073242	-0.0158691	-0.0268555	0.0012207	-0.0036621	0.0299072	-0.0042725	-0.0042725	0	0.00976563				26.4	-0.03479	0.00183105	-0.00915527	0.00244141	-0.00610352	-0.00915527	-0.0238037	-0.0219727	-0.0341797
		26.5	-0.0177002	0.00732422	-0.0024414	-0.0140381	0.0256348	0.0115967	-0.0158691	-0.03479	-0.0061035	-0.0299072	-0.0268555	-0.178833	-0.112305	-0.117188	-0.137329	-0.0744629	-0.0695801	-0.0805664	-0.0317383	-0.0714111	-0.0994873	-0.055542	-0.032959	-0.0158691	-0.0280762	-0.0286865	-0.0024414	-0.0195313	-0.0323486	-0.0054932	-0.0042725	-0.0140381	-0.0097656	0.0115967				26.5	0.0164795	0.00366211	0.0164795	0.00915527	0.0128174	0.0201416	-0.012207	0.00671387	-0.0323486
		26.6	0.0183105	-0.0164795	0.0268555	0.0268555	0.0146484	-0.0048828	0.0146484	-0.0042725	-0.0213623	-0.0354004	-0.0640869	-0.108643	-0.151367	-0.134277	-0.078125	-0.090332	-0.0671387	-0.065918	-0.0402832	-0.0372314	-0.0585938	-0.0311279	-0.0567627	-0.0512695	0.00549316	-0.0610352	-0.0195313	-0.012207	-0.0067139	-0.0024414	-0.0170898	0.0286865	0.0189209	0.00183105				26.6	-0.00305176	-0.0274658	0.0115967	0.00488281	-0.00366211	-0.0189209	-0.0164795	-0.0201416	-0.0299072
		26.7	0.0201416	-0.0146484	-0.0140381	-0.0384521	-0.0421143	0.0219727	-0.0067139	-0.0482178	0.00305176	-0.0518799	0.00061035	-0.160523	-0.110474	-0.117798	-0.129394	-0.090332	-0.103149	-0.0915527	-0.0531006	-0.0866699	-0.0457764	-0.0506592	-0.022583	-0.0268555	-0.0445557	-0.0305176	-0.0048828	-0.0305176	-0.022583	-0.0018311	-0.0042725	0.00366211	0.00305176	0.0128174				26.7	0	0.0213623	-0.0134277	-0.0244141	-0.00793457	-0.00488281	-0.0146484	-0.00244141	-0.010376
		26.8	0.0012207	-0.0085449	0.00732422	-0.0024414	0.0250244	0.00366211	0.0244141	-0.0109863	-0.0244141	-0.0280762	-0.0286865	-0.0720215	-0.131226	-0.130615	-0.124512	-0.0946045	-0.0476074	-0.0848389	-0.0311279	-0.0463867	-0.0708008	-0.0579834	-0.0610352	-0.0292969	0.0152588	-0.0378418	-0.0079346	0.00610352	0.0152588	0.00061035	0.0170898	-0.0030518	0.00549316	-0.0036621				26.8	0.0152588	-0.00427246	0.0109863	0.00976562	-0.00549316	-0.0213623	-0.00793457	-0.020752	-0.0390625
		26.9	-0.0158691	0.00549316	0.00671387	0.0396729	-0.0164795	0.0170898	-0.0158691	-0.0292969	0.00244141	-0.0213623	-0.0439453	-0.0878906	-0.130005	-0.128174	-0.132446	-0.123901	-0.0744629	-0.0683594	-0.0567627	-0.0579834	-0.0683594	-0.0469971	-0.0457764	-0.0427246	-0.0213623	-0.0262451	-0.0238037	-0.0128174	-0.010376	0.0335693	0.00610352	0.010376	0.00183105	0.0311279				26.9	0.020752	-0.0012207	0.0012207	-0.00915527	0.0115967	0.010376	-0.00976562	-0.020752	-0.0109863
		27	0.0195312	-0.0079346	0.020752	-0.0274658	0.0384521	-0.0128174	-0.012207	-0.0543213	0.00183105	-0.0378418	-0.0616455	-0.106812	-0.129394	-0.078125	-0.115356	-0.0842285	-0.0775146	-0.0952148	-0.0335693	-0.0708008	-0.0592041	-0.0140381	-0.0274658	-0.0524902	-0.0183105	-0.022583	-0.012207	-0.0384521	-0.0372314	0.00244141	0.00549316	0.00671387	-0.0067139	-0.0286865				27	0.00366211	0.00793457	0.00427246	0.00793457	0.00183105	0.00610352	-0.00976562	-0.00732422	-0.0183105
		27.1	-0.0164795	-0.0018311	-0.0024414	0.0152588	-0.0311279	0.0115967	0.0305176	-0.0109863	-0.0164795	-0.0061035	-0.0378418	-0.134888	-0.150146	-0.106812	-0.0823975	-0.115967	-0.0732422	-0.0775146	-0.0476074	-0.0427246	-0.0695801	-0.0640869	-0.0427246	-0.0128174	-0.0195313	-0.0402832	0.00488281	-0.0201416	-0.0012207	0.0146484	0.0183105	0.022583	0.00549316	0.0286865				27.1	0.0201416	-0.00793457	-0.00488281	-0.00366211	0.0109863	-0.00793457	-0.020752	-0.0250244	-0.0219727
		27.2	0.03479	-0.0164795	0.0158691	-0.0231934	0.0140381	0.0262451	-0.0048828	-0.0299072	-0.0140381	-0.0537109	-0.0671387	-0.0848389	-0.101929	-0.137939	-0.0732422	-0.110474	-0.0921631	-0.0756836	-0.0402832	-0.0665283	-0.0744629	-0.0213623	-0.0561523	-0.0726318	-0.010376	-0.0415039	-0.022583	-0.0036621	-0.0128174	-0.0195313	-0.0097656	0.00793457	0.0201416	-0.0109863				27.2	0.00305176	0.00244141	-0.00732422	-0.00427246	0.00244141	0.00366211	-0.0323486	-0.0189209	-0.0158691
		27.3	-0.022583	0.0354004	0.032959	0.00793457	-0.0164795	-0.0097656	-0.0054932	0.022583	-0.0177002	-0.0250244	-0.0164795	-0.109863	-0.133667	-0.113525	-0.0964355	-0.0982666	-0.0811768	-0.0769043	-0.0500488	-0.0683594	-0.0592041	-0.0640869	-0.0500488	-0.0152588	-0.0543213	-0.0134277	-0.020752	-0.0018311	-0.0177002	0.0201416	0.03479	0.00305176	-0.0335693	-0.0030518				27.3	0.0146484	-0.0012207	0.0012207	-0.000610352	0.00671387	-0.0219727	0.0115967	-0.0128174	-0.00488281
		27.4	-0.0018311	-0.043335	0.0195312	0.0012207	0.0152588	0.0189209	0.00183105	-0.0604248	0.00366211	-0.0164795	-0.0640869	-0.115967	-0.108032	-0.0836182	-0.0970459	-0.103149	-0.0622559	-0.0683594	-0.0378418	-0.0469971	-0.0366211	-0.0097656	-0.0177002	-0.0579834	-0.0054932	-0.0415039	-0.010376	-0.0299072	0.00610352	0.00305176	-0.0183105	0.00549316	0.0195312	-0.0134277				27.4	0.00732422	-0.00366211	-0.00610352	-0.0158691	-0.0177002	0.00671387	-0.010376	-0.00610352	-0.0274658
		27.5	-0.0073242	-0.0128174	0.00671387	0.00610352	-0.0097656	0.0109863	0.00976563	0.0164795	-0.0164795	-0.0335693	-0.0146484	-0.111084	-0.0830078	-0.111084	-0.0640869	-0.0756836	-0.0793457	-0.0708008	-0.0476074	-0.0811768	-0.0970459	-0.0787354	-0.0750732	-0.0366211	-0.0231934	-0.0427246	-0.0085449	-0.0018311	-0.0219727	0.0262451	0.0213623	0.0195312	0.00061035	0.0250244				27.5	0.0201416	-0.0164795	-0.000610352	0.00610352	0.00854492	-0.00671387	-0.00183105	-0.000610352	-0.0109863
		27.6	0.00854492	0.00793457	0.0109863	0.00305176	-0.0061035	0.00244141	-0.0140381	-0.0585938	-0.0073242	-0.0445557	-0.0732422	-0.0848389	-0.114136	-0.0799561	-0.0915527	-0.098877	-0.0744629	-0.0811768	-0.0408936	-0.0170898	-0.0415039	-0.0042725	-0.0354004	-0.0720215	-0.0311279	-0.0604248	-0.0158691	0.00061035	0.00183105	-0.0146484	0	-0.0201416	0.0213623	-0.0006104				27.6	0.0128174	-0.00854492	-0.010376	-0.0134277	0.00549316	0.00915527	0.00244141	-0.00915527	-0.0402832
		27.7	-0.012207	0.0140381	0.00244141	-0.0140381	0.00305176	0.0134277	-0.010376	-0.0262451	-0.0292969	-0.0286865	-0.0292969	-0.117188	-0.107422	-0.112305	-0.088501	-0.0854492	-0.0933838	-0.0567627	-0.0463867	-0.0744629	-0.0714111	-0.0469971	-0.0415039	-0.0238037	-0.0012207	-0.0091553	-0.020752	-0.0164795	-0.0317383	0.0183105	-0.0054932	0.00549316	0.0134277	0.0109863				27.7	0.00305176	0.00671387	0.00427246	-0.0109863	0.00305176	-0.0109863	0.00671387	-0.0384521	-0.0152588
		27.8	-0.0054932	-0.0201416	0.012207	0.0152588	-0.0152588	-0.0421143	0.00244141	-0.010376	-0.010376	-0.0146484	-0.0561523	-0.0946045	-0.113525	-0.110474	-0.088501	-0.0793457	-0.0610352	-0.0939941	-0.0482178	-0.0787354	-0.0775146	-0.0268555	-0.0109863	-0.0561523	-0.0317383	-0.0506592	-0.0036621	-0.0079346	-0.0091553	0.00488281	0.0292969	-0.0067139	0.00244141	-0.0115967				27.8	0.0189209	-0.0140381	-0.0201416	-0.0152588	-0.0213623	0.00488281	-0.0213623	0.012207	-0.0280762
		27.9	0.0177002	-0.0134277	-0.0091553	0.010376	0.0201416	0.0274658	0.0354004	-0.0177002	0.00610352	-0.0158691	-0.0769043	-0.100098	-0.108643	-0.133667	-0.0744629	-0.0958252	-0.0787354	-0.0622559	-0.0561523	-0.0439453	-0.0286865	-0.032959	-0.0604248	-0.0390625	-0.0292969	-0.0067139	-0.010376	-0.0354004	-0.0305176	0.00488281	-0.0231934	-0.0292969	0.00488281	-0.0036621				27.9	0.0201416	-0.0158691	0.0164795	-0.0201416	0.0231934	0.00244141	-0.0146484	-0.0341797	-0.0378418
		28	-0.0213623	0.00854492	0.00915527	-0.0189209	-0.03479	0.0195312	-0.0292969	-0.0030518	-0.0158691	-0.0299072	-0.0341797	-0.113525	-0.0915527	-0.0958252	-0.067749	-0.0872803	-0.0921631	-0.0628662	-0.0488281	-0.0567627	-0.0805664	-0.0250244	-0.0219727	-0.0531006	-0.0177002	-0.0476074	-0.0128174	0.00793457	0.012207	-0.022583	-0.0012207	0.020752	0.0305176	0.00549316				28	-0.00488281	-0.00732422	0.00488281	-0.00305176	0.00244141	0.0262451	0.00610352	-0.0195312	-0.0164795
		28.1	0.00244141	-0.0085449	0.0323486	0.00610352	0.00427246	-0.0274658	0.0341797	0.00427246	0.00427246	-0.0274658	-0.045166	-0.0927734	-0.100708	-0.133057	-0.0854492	-0.10376	-0.0738525	-0.0775146	-0.0427246	-0.0585938	-0.0061035	-0.0360107	-0.0268555	-0.0500488	-0.0354004	-0.0274658	0.00915527	-0.0292969	-0.0421143	-0.0073242	0.0128174	-0.0354004	-0.0128174	-0.0219727				28.1	0.0128174	-0.0238037	0.0152588	-0.00549316	-0.00793457	-0.012207	0.010376	-0.0134277	-0.0439453
		28.2	-0.0012207	-0.0054932	0.00305176	-0.0097656	-0.0109863	0.00244141	0.00183105	-0.0231934	-0.0219727	-0.0231934	-0.0421143	-0.104981	-0.111084	-0.128174	-0.111084	-0.0830078	-0.0549316	-0.0695801	-0.0732422	-0.0567627	-0.0683594	-0.0421143	-0.0402832	-0.0030518	-0.0012207	-0.0183105	-0.0292969	-0.0097656	0.0238037	0.0341797	-0.0091553	-0.0097656	0.00793457	0.00793457				28.2	0.020752	0.00610352	-0.0170898	-0.00366211	0.0152588	-0.0134277	0.00915527	0.010376	-0.032959
		28.3	-0.0042725	0.00610352	0.0109863	0.00854492	-0.0073242	-0.0073242	0.00732422	0.00427246	-0.0238037	-0.0109863	-0.045166	-0.0878906	-0.0964355	-0.114746	-0.0994873	-0.098877	-0.0921631	-0.0628662	-0.0390625	-0.0701904	-0.0305176	-0.0384521	-0.0341797	-0.0531006	-0.0079346	-0.0366211	-0.0305176	-0.0134277	-0.0158691	-0.0097656	0.0128174	0.00305176	-0.0091553	0.00427246				28.3	0.00915527	0.00793457	0.0164795	0.0140381	-0.0268555	0.0219727	-0.0189209	-0.0250244	-0.0341797
		28.4	-0.022583	-0.0250244	-0.0036621	0.00854492	0.0012207	0.0170898	0.0012207	0.00488281	-0.0097656	-0.0378418	-0.032959	-0.0946045	-0.0860596	-0.107422	-0.100708	-0.0799561	-0.0744629	-0.0592041	-0.0305176	-0.0531006	-0.090332	-0.0280762	-0.0317383	-0.0579834	-0.0415039	-0.0378418	0.00183105	-0.0183105	-0.055542	0.0280762	0.0109863	-0.0213623	0.0292969	0.0109863				28.4	0.0109863	-0.00854492	-0.010376	-0.00305176	0.00610352	-0.010376	-0.0134277	-0.00549316	-0.0268555
		28.5	0.0134277	0.0256348	0.00366211	0.00854492	0.0012207	-0.0061035	-0.0024414	0.010376	-0.0280762	-0.0079346	-0.0769043	-0.0958252	-0.0970459	-0.117188	-0.0958252	-0.103149	-0.0390625	-0.0744629	-0.0512695	-0.0488281	-0.0628662	-0.0311279	-0.0238037	-0.0518799	-0.0054932	-0.0561523	-0.012207	-0.0183105	0.0457764	-0.0012207	0.00915527	-0.0018311	0.0189209	-0.0360107				28.5	-0.0146484	-0.00427246	0.0189209	-0.00488281	0.000610352	0.0134277	-0.00305176	-0.00793457	-0.0292969
		28.6	-0.0354004	-0.0280762	0.00976563	-0.0164795	0.012207	-0.0073242	-0.0024414	-0.022583	0.00610352	-0.0402832	-0.0457764	-0.090332	-0.106201	-0.106201	-0.0793457	-0.109863	-0.102539	-0.0537109	-0.0537109	-0.0695801	-0.0732422	-0.0091553	-0.0457764	-0.0299072	-0.0305176	0.00854492	0	-0.0170898	-0.0390625	0.00244141	0	-0.0152588	0.00732422	0.0262451				28.6	0.0268555	0.00366211	-0.00488281	-0.00732422	-0.00427246	-0.00244141	-0.0012207	-0.0170898	-0.0146484
		28.7	0.0390625	-0.0128174	0.00549316	0.0244141	0.00915527	0.0146484	0.00061035	0.00732422	0.00244141	-0.0311279	-0.0604248	-0.0860596	-0.0830078	-0.134888	-0.112305	-0.109253	-0.0592041	-0.0994873	-0.065918	-0.0439453	-0.0567627	-0.067749	-0.0244141	-0.0567627	0.0170898	-0.0500488	-0.0195313	-0.0030518	-0.0091553	0.00610352	0.00488281	-0.0012207	-0.0061035	0.0012207				28.7	0.010376	-0.00915527	0.00732422	0.00366211	0.00854492	0.012207	-0.00549316	-0.0274658	-0.0634766
		28.8	-0.0238037	-0.0213623	-0.0183105	-0.0012207	-0.0097656	0.0299072	-0.0042725	0.00427246	-0.0323486	0.0012207	-0.0561523	-0.0634766	-0.101318	-0.0982666	-0.0921631	-0.118408	-0.0469971	-0.0073242	-0.0592041	-0.0537109	-0.0585938	-0.0268555	-0.0262451	-0.0439453	-0.0073242	-0.0244141	0.0012207	-0.0250244	-0.0360107	-0.0036621	0.00671387	-0.012207	0.0366211	-0.0085449				28.8	-0.0140381	-0.010376	0.00366211	-0.00915527	-0.0140381	-0.00854492	-0.000610352	-0.000610352	-0.0244141
		28.9	0.00366211	-0.0012207	0.0268555	0.00854492	0.00427246	-0.0115967	0.00244141	0.0488281	-0.03479	-0.0195313	-0.0622559	-0.067749	-0.157471	-0.115967	-0.0787354	-0.10376	-0.0866699	-0.0982666	-0.0341797	-0.0744629	-0.0579834	-0.0292969	-0.0274658	-0.0317383	-0.020752	-0.0427246	-0.0250244	0.0109863	0.0189209	0.0231934	0.0213623	-0.012207	0.0012207	0.00854492				28.9	0.0402832	-0.0317383	0.00427246	0.00427246	-0.000610352	0.00305176	-0.00244141	-0.0231934	-0.0360107
		29	0.00732422	-0.0170898	0.0311279	-0.0097656	-0.0067139	0.00671387	0.00488281	-0.0463867	0.0372314	-0.0476074	-0.0610352	-0.119629	-0.0622559	-0.120239	-0.0701904	-0.0738525	-0.0500488	-0.0756836	-0.0634766	-0.0506592	-0.0604248	-0.0457764	-0.0488281	-0.045166	-0.0305176	-0.0024414	-0.0299072	-0.0500488	-0.0286865	-0.0244141	-0.03479	0	0.012207	0.0299072				29	0.00183105	0.0213623	0.00854492	-0.010376	0.00305176	0.0134277	0.00610352	-0.00976562	-0.0415039
		29.1	0.012207	0.00793457	-0.010376	0.00610352	0.0012207	0.0256348	0.00427246	0.010376	-0.0299072	-0.0189209	-0.0671387	-0.0750732	-0.133667	-0.13916	-0.0836182	-0.100708	-0.0958252	-0.0628662	-0.0317383	-0.0384521	-0.0164795	-0.0354004	-0.0299072	-0.0366211	0.00366211	-0.0579834	-0.0048828	-0.0140381	0.00488281	0.03479	0.00610352	-0.0262451	-0.0061035	-0.0085449				29.1	0.0158691	-0.0262451	0.000610352	-0.00488281	-0.00427246	-0.00244141	-0.0274658	-0.0128174	-0.0152588
		29.2	0.00061035	0.00366211	0.0286865	-0.0189209	0.0311279	-0.0170898	0.0183105	-0.0244141	-0.0030518	-0.0415039	-0.103149	-0.0848389	-0.0744629	-0.088501	-0.0750732	-0.0866699	-0.0524902	-0.0976563	-0.0604248	-0.0933838	-0.088501	-0.0238037	-0.0360107	-0.0311279	-0.0158691	-0.0262451	-0.0128174	-0.0115967	-0.020752	-0.0262451	-0.0256348	0.00305176	0.00793457	-0.0091553				29.2	0.0164795	0.0189209	-0.00244141	-0.0170898	-0.00427246	-0.012207	0.00305176	-0.0140381	-0.0274658
		29.3	0.00488281	-0.0250244	0.00305176	0.0402832	0.00183105	0.0396729	-0.0067139	-0.0067139	-0.0115967	-0.0408936	-0.032959	-0.0775146	-0.0994873	-0.090332	-0.107422	-0.0769043	-0.0970459	-0.0427246	-0.0506592	-0.0280762	-0.0286865	-0.0610352	-0.0366211	-0.0402832	-0.0201416	-0.0360107	-0.0195313	-0.0134277	-0.0134277	0.022583	-0.0061035	0.00732422	0.0250244	-0.0091553				29.3	-0.00183105	-0.0299072	-0.00976562	-0.00427246	-0.00915527	0.000610352	0.010376	-0.020752	-0.0231934
		29.4	0.00244141	-0.0048828	0	-0.020752	0.0244141	-0.0213623	0.0274658	-0.0183105	0.0109863	-0.0372314	-0.0775146	-0.0561523	-0.114746	-0.0915527	-0.109253	-0.0927734	-0.0482178	-0.0695801	-0.0463867	-0.055542	-0.045166	-0.0280762	-0.0341797	-0.0292969	-0.0268555	-0.0396729	-0.0042725	-0.0085449	-0.0109863	-0.0073242	0.00061035	-0.0030518	0.00244141	0.0213623				29.4	0.00610352	-0.00854492	-0.00183105	0.0134277	0.00488281	0.00976562	-0.00488281	-0.0128174	-0.0421143
		29.5	0.00549316	-0.020752	0.00427246	0.0189209	-0.0396729	0.0256348	-0.0012207	0.0109863	-0.0024414	-0.032959	-0.0360107	-0.109253	-0.0811768	-0.0946045	-0.0842285	-0.107422	-0.0964355	-0.0494385	-0.055542	-0.0549316	-0.0585938	-0.0360107	-0.0408936	-0.043335	-0.0091553	-0.0286865	-0.0158691	-0.0085449	0.00427246	0.0140381	0.00854492	-0.0042725	0.010376	-0.0018311				29.5	-0.0128174	-0.0128174	0.0152588	-0.00793457	-0.0170898	-0.00732422	-0.00488281	-0.020752	-0.020752
		29.6	0.0128174	0.00549316	0.0158691	-0.0299072	0.00915527	0.0134277	-0.0018311	-0.0152588	-0.0097656	-0.0592041	-0.0634766	-0.0665283	-0.0860596	-0.088501	-0.106812	-0.03479	-0.0531006	-0.0823975	-0.0500488	-0.0537109	-0.0378418	-0.0427246	-0.0341797	-0.0201416	-0.0085449	-0.0549316	-0.0061035	-0.0048828	-0.0317383	-0.0109863	-0.0073242	0.00610352	0.00854492	0.0317383				29.6	0.0299072	-0.0164795	-0.012207	-0.0115967	0.0134277	-0.00427246	0.0109863	-0.0195312	-0.0146484
		29.7	0.0213623	-0.0115967	-0.0311279	0.00732422	0.0109863	0.00549316	-0.0073242	-0.010376	-0.0085449	-0.0201416	-0.0671387	-0.0946045	-0.0646973	-0.0897217	-0.0970459	-0.098877	-0.0799561	-0.0579834	-0.0506592	-0.0793457	-0.0769043	-0.0378418	-0.0299072	-0.0537109	-0.0109863	-0.0341797	-0.0183105	-0.0262451	-0.0360107	0.00366211	-0.0085449	-0.0085449	0.0189209	-0.0164795				29.7	0.010376	-0.000610352	0.00671387	-0.0109863	-0.0164795	0.00915527	-0.00549316	-0.0183105	-0.057373
		29.8	-0.0305176	-0.0054932	0.0268555	-0.0238037	-0.0152588	0.0012207	0.0170898	0.0280762	0.0152588	-0.0561523	-0.0494385	-0.0811768	-0.119629	-0.0683594	-0.100098	-0.0695801	-0.0646973	-0.0622559	-0.0457764	-0.0378418	-0.057373	-0.0262451	-0.0488281	-0.020752	-0.0219727	-0.0469971	-0.0152588	-0.0219727	0.0299072	0.0439453	-0.0067139	-0.0201416	0.00610352	0.0183105				29.8	-0.00549316	-0.0170898	-0.00732422	-0.0109863	-0.00244141	-0.0115967	0.0183105	-0.0250244	-0.0238037
		29.9	0.0140381	0.00488281	0.00915527	0.0128174	0.00488281	0.020752	-0.0341797	-0.0238037	0.00488281	-0.0354004	-0.0537109	-0.0976563	-0.0628662	-0.104981	-0.106812	-0.0854492	-0.0585938	-0.0848389	-0.0531006	-0.0628662	-0.0323486	-0.0231934	-0.0274658	-0.0262451	-0.0195313	-0.0250244	-0.0372314	-0.0140381	-0.0183105	-0.0360107	-0.0030518	0.0335693	0.0250244	0.0012207				29.9	0.0012207	0.0213623	0.0109863	-0.00305176	0.00915527	0	-0.00244141	-0.0262451	-0.0292969
		30	-0.0183105	-0.0085449	-0.0079346	-0.0024414	0.0012207	0.00244141	0.0213623	0.00610352	-0.0061035	-0.0042725	-0.0732422	-0.0762939	-0.0830078	-0.0958252	-0.0653076	-0.0408936	-0.0970459	-0.0469971	-0.0561523	-0.0653076	-0.0537109	-0.0354004	-0.0543213	-0.0354004	-0.0018311	-0.0274658	-0.0067139	-0.0048828	-0.0183105	0.00854492	0.0323486	-0.0152588	-0.0061035	0.00793457				30	0.0250244	-0.00854492	-0.00976562	-0.00976562	-0.0109863	-0.00488281	0.00366211	-0.0140381	-0.0378418
		30.1	0.0201416	-0.0048828	-0.0164795	-0.0164795	0.0140381	0.0140381	0.00244141	-0.0146484	-0.0079346	-0.0274658	-0.0238037	-0.0640869	-0.111084	-0.0805664	-0.0897217	-0.117798	-0.0878906	-0.0939941	-0.0616455	-0.0622559	-0.0439453	-0.0567627	-0.010376	-0.0195313	-0.012207	-0.0061035	-0.0152588	-0.0036621	-0.0183105	-0.0238037	0.00427246	0.0134277	0.0427246	-0.0189209				30.1	0.0146484	-0.0219727	0.020752	-0.00793457	0.00671387	0.00671387	-0.00183105	-0.0164795	-0.0250244
		30.2	-0.0201416	-0.0012207	0.0372314	0.0158691	-0.0091553	-0.0054932	0.0115967	-0.012207	0.00793457	0.0109863	-0.0561523	-0.0970459	-0.102539	-0.0994873	-0.0762939	-0.0378418	-0.0793457	-0.03479	-0.0537109	-0.0585938	-0.0653076	-0.0256348	-0.0744629	-0.0482178	-0.0231934	-0.0305176	0.0250244	-0.0079346	-0.0256348	0.0140381	-0.0238037	0.00427246	0.0177002	0.00244141				30.2	0.0012207	-0.0012207	-0.00488281	-0.0128174	-0.0109863	-0.00854492	-0.0012207	-0.00671387	-0.0213623
		30.3	-0.0012207	-0.0195313	-0.0384521	-0.0006104	-0.0079346	0.022583	-0.0158691	0.022583	0.0177002	-0.0506592	-0.0476074	-0.0817871	-0.0823975	-0.0817871	-0.0775146	-0.0891113	-0.0531006	-0.0787354	-0.0372314	-0.057373	-0.0280762	-0.0567627	0.00793457	-0.0073242	0.00366211	-0.0415039	-0.0354004	0.00305176	-0.0195313	-0.0036621	-0.0018311	-0.0140381	0.010376	0.00183105				30.3	0.0195312	-0.00549316	0.00793457	-0.00976562	0.012207	0.0158691	-0.0158691	-0.0360107	-0.0415039
		30.4	0.0268555	-0.012207	0.0335693	-0.020752	0.00427246	0.0115967	-0.0012207	-0.0494385	-0.03479	-0.0384521	-0.0762939	-0.0500488	-0.0579834	-0.0872803	-0.0738525	-0.0830078	-0.057373	-0.0561523	-0.0494385	-0.0427246	-0.0738525	-0.0286865	-0.0170898	-0.0286865	-0.0097656	-0.012207	-0.0115967	0.00366211	-0.0213623	0.0164795	-0.010376	-0.0256348	0.0274658	-0.0109863				30.4	0.0115967	-0.00305176	0.00183105	0.0140381	-0.0140381	0.00488281	-0.0201416	-0.0299072	-0.0164795
		30.5	-0.0146484	-0.0164795	-0.0109863	0.00854492	-0.0018311	0.00488281	0.00488281	0.0183105	0.010376	-0.0030518	-0.0402832	-0.0708008	-0.0695801	-0.109253	-0.0994873	-0.0787354	-0.104981	-0.0952148	-0.0744629	-0.067749	-0.0396729	-0.0195313	-0.0354004	-0.0604248	-0.0012207	-0.0537109	-0.0164795	-0.0292969	-0.0018311	-0.0274658	0.0177002	0.00610352	0.0140381	0.00366211				30.5	0.0134277	-0.0268555	0.0189209	-0.0231934	0.00610352	-0.00366211	0.00915527	-0.00732422	-0.0390625
		30.6	-0.0097656	0.010376	-0.0085449	0.0201416	-0.0030518	0.0140381	-0.0073242	-0.0177002	0.0128174	-0.0408936	-0.0238037	-0.106812	-0.0854492	-0.0604248	-0.0982666	-0.0634766	-0.0372314	-0.0469971	-0.0744629	-0.0726318	-0.0671387	-0.0616455	-0.022583	-0.0067139	-0.0231934	-0.0231934	-0.0189209	-0.0085449	-0.0097656	0.0445557	-0.0250244	0.0170898	0.0152588	-0.045166				30.6	-0.00610352	-0.00366211	-0.0244141	0.00488281	-0.0170898	-0.00610352	-0.0262451	-0.0134277	-0.0299072
		30.7	0.0158691	-0.0183105	0.00976563	-0.0152588	0.012207	-0.0048828	0.00793457	0.00305176	0	0.0201416	-0.0488281	-0.0585938	-0.107422	-0.0842285	-0.10437	-0.111694	-0.0775146	-0.0866699	-0.0616455	-0.0421143	-0.0390625	-0.0396729	-0.0317383	-0.0439453	0.00305176	-0.0390625	-0.0091553	0.00488281	-0.0140381	-0.0183105	-0.0079346	-0.0177002	0.0384521	0.00854492				30.7	-0.00610352	-0.0115967	0.0164795	-0.0170898	-0.0158691	-0.00610352	-0.0012207	-0.00305176	-0.00793457
		30.8	-0.0042725	-0.0115967	-0.0018311	0.0262451	-0.0097656	0.0231934	-0.0115967	-0.0054932	-0.010376	-0.0665283	-0.0415039	-0.104981	-0.0683594	-0.0708008	-0.0860596	-0.0463867	-0.0750732	-0.057373	-0.0653076	-0.0518799	-0.0537109	-0.0158691	-0.0268555	-0.0439453	-0.0030518	-0.0195313	-0.055542	-0.0128174	-0.0164795	0.0274658	0.0219727	0.00488281	-0.0250244	-0.010376				30.8	0	-0.0109863	-0.00671387	-0.00549316	0.00610352	-0.0286865	-0.0335693	-0.0292969	-0.0152588
		30.9	0.00061035	-0.0042725	0.020752	0.00061035	0	-0.0036621	0.0170898	0.0152588	0.00976563	0.0146484	-0.0262451	-0.0518799	-0.0909424	-0.0805664	-0.117798	-0.101318	-0.055542	-0.057373	-0.0372314	-0.065918	-0.0506592	-0.0274658	-0.0354004	-0.0128174	-0.0256348	-0.0537109	-0.0109863	0.00488281	-0.0048828	0.00061035	-0.0097656	-0.0177002	0.0396729	0.020752				30.9	0.0152588	0.00976562	-0.00183105	-0.0012207	0.0012207	0.012207	0.0201416	-0.0299072	-0.0189209
		31	-0.0030518	-0.0012207	-0.0195313	-0.0030518	0.00305176	0.0170898	-0.0097656	-0.0079346	-0.0006104	-0.0323486	-0.0354004	-0.0933838	-0.105591	-0.101929	-0.0823975	-0.0549316	-0.0787354	-0.0897217	-0.0268555	-0.0323486	-0.0396729	-0.0726318	-0.0256348	-0.0384521	-0.0158691	-0.0189209	-0.0213623	-0.0354004	-0.0189209	0.00793457	0.00549316	0.00427246	0.0012207	-0.0024414				31	-0.00549316	-0.0128174	0.00854492	-0.00610352	0.0231934	-0.0012207	-0.0256348	-0.0152588	-0.0250244
		31.1	0.00732422	-0.0128174	0.0274658	-0.0030518	-0.0091553	0.00488281	0.00305176	0.0146484	-0.0109863	-0.0299072	-0.065918	-0.0408936	-0.0714111	-0.0854492	-0.10437	-0.111694	-0.0744629	-0.111084	-0.0738525	-0.0653076	-0.0469971	-0.0024414	-0.0286865	-0.0183105	0.0158691	-0.0500488	-0.0427246	0.0170898	-0.0170898	0.0323486	0.0115967	0.00427246	0.0201416	-0.0244141				31.1	0.0238037	0.0134277	-0.00732422	-0.0115967	-0.00427246	0.0134277	0.00366211	-0.022583	-0.0183105
		31.2	0.00976563	-0.0073242	-0.0109863	0.0170898	0.00305176	-0.0152588	0.0140381	-0.0238037	-0.0036621	-0.0292969	-0.032959	-0.0689697	-0.0689697	-0.0872803	-0.0848389	-0.0689697	-0.065918	-0.0354004	-0.043335	-0.0695801	-0.0494385	-0.0488281	-0.0354004	-0.0524902	-0.0317383	-0.0244141	-0.0012207	-0.0354004	0.00549316	-0.0256348	-0.0128174	0.00183105	0.022583	-0.0054932				31.2	0.00976562	0.0012207	0.010376	0.00610352	0.00793457	0.00549316	-0.012207	-0.00915527	-0.00671387
		31.3	-0.032959	-0.0067139	-0.0305176	-0.0128174	-0.0030518	0.0268555	-0.0030518	0.0213623	-0.0012207	-0.0134277	-0.0958252	-0.0787354	-0.107422	-0.106812	-0.108032	-0.0585938	-0.0671387	-0.0750732	-0.055542	-0.0366211	-0.0463867	-0.0238037	-0.0354004	-0.0231934	-0.0305176	-0.0280762	-0.0280762	0.00061035	-0.0323486	0.0341797	-0.0189209	-0.0024414	0.012207	-0.010376				31.3	0.00976562	-0.00610352	0.00549316	-0.00610352	-0.00427246	-0.0164795	-0.0195312	-0.022583	-0.010376
		31.4	0.0250244	-0.0067139	0.0164795	0.0274658	-0.0354004	-0.0146484	0.00915527	-0.0280762	-0.0323486	-0.0085449	-0.0195313	-0.0842285	-0.0695801	-0.090332	-0.0408936	-0.0762939	-0.0402832	-0.0390625	-0.0445557	-0.0756836	-0.0732422	-0.0262451	-0.0341797	-0.0415039	-0.0067139	-0.0518799	-0.0372314	0	0.010376	-0.0067139	0.0335693	-0.0183105	0.0299072	-0.0006104				31.4	-0.0128174	0.00183105	-0.0134277	-0.00366211	0.0219727	0.00610352	-0.03479	-0.0244141	-0.0256348
		31.5	-0.0115967	-0.0152588	-0.0231934	-0.0030518	0.0366211	0.032959	-0.0164795	-0.0140381	0.00793457	-0.0067139	-0.0445557	-0.0311279	-0.114136	-0.0750732	-0.126343	-0.101318	-0.0708008	-0.108643	-0.0494385	-0.0610352	-0.0390625	-0.0146484	-0.0140381	-0.0305176	-0.0274658	-0.0500488	-0.0115967	-0.0067139	-0.0238037	0.00366211	-0.0262451	0.0158691	0.0140381	0.0146484				31.5	0.00183105	-0.0152588	0.0372314	0.0109863	-0.012207	-0.000610352	0.00549316	-0.010376	-0.00915527
		31.6	0	-0.0024414	0.012207	-0.0146484	-0.0268555	0.00061035	0.0164795	0.0219727	-0.0439453	0.00427246	-0.0860596	-0.0622559	-0.144653	-0.131226	-0.0537109	-0.0866699	-0.0909424	-0.0952148	-0.0805664	-0.0512695	-0.0982666	-0.0341797	-0.0518799	-0.0836182	-0.0360107	-0.0366211	-0.0500488	-0.0427246	-0.113525	0.0872803	-0.0115967	0.0744629	-0.101929	0.993042				31.6	0.00488281	-0.0164795	-0.0170898	0.012207	0.0183105	-0.0109863	-0.0323486	-0.00854492	0.00183105
		31.7	0.022583	-0.0164795	-0.0317383	0.0183105	0.0195312	0.0305176	0.0146484	0.0170898	0.00488281	-0.0286865	0.012207	-0.0427246	0.0109863	-0.0396729	-0.032959	-0.0439453	-0.0714111	-0.0604248	-0.0793457	-0.0671387	-0.0561523	-0.114746	-0.0726318	-0.0616455	-0.0610352	-0.0830078	-0.0750732	-0.090332	-0.0592041	-0.134277	-0.106201	-0.183716	-0.0994873	0.418091				31.7	0.0183105	-0.00915527	0.0128174	-0.0195312	0.00854492	-0.0170898	-0.0396729	-0.00549316	-0.010376
		31.8	-0.0024414	0.00854492	-0.0311279	-0.0177002	-0.0128174	-0.0219727	-0.0128174	-0.0097656	0.00549316	0.0268555	-0.0280762	-0.0164795	-0.0537109	-0.0543213	-0.0439453	-0.0396729	-0.0006104	-0.0097656	-0.0305176	-0.0231934	-0.0622559	-0.032959	-0.0354004	-0.0537109	-0.0421143	-0.112915	-0.0854492	-0.0720215	-0.0964355	-0.0463867	-0.0738525	-0.0152588	-0.125732	0.425415				31.8	0.00244141	-0.0250244	0.000610352	0.0183105	0.00427246	0.00610352	0.00793457	-0.00732422	-0.03479
		31.9	-0.0091553	-0.0109863	0.00793457	0.00244141	0.00061035	0.0274658	0.00183105	0.0335693	-0.010376	-0.0128174	-0.0152588	0.00427246	0.0213623	-0.0305176	-0.0042725	-0.0012207	-0.0250244	-0.0341797	-0.0024414	-0.0115967	-0.0152588	-0.032959	0.0128174	-0.0274658	-0.0469971	0.0189209	-0.032959	0.00732422	-0.0262451	-0.0012207	-0.0335693	-0.0683594	-0.0390625	0.34729				31.9	0.0213623	0.00305176	-0.00244141	0.0250244	0.0109863	0.00671387	-0.00610352	-0.00549316	0.00244141
		32	0.0274658	0.0109863	-0.0274658	0.00244141	-0.0079346	-0.0006104	0.012207	-0.0177002	-0.0231934	-0.0134277	0.00305176	-0.0079346	-0.0286865	0.0134277	0.00244141	-0.0195313	-0.020752	-0.0402832	-0.0305176	-0.0158691	-0.0335693	-0.0097656	-0.0299072	-0.0256348	-0.0189209	-0.0671387	-0.043335	-0.0524902	-0.0549316	-0.0537109	-0.0518799	-0.0305176	-0.0628662	0.220337				32	0.00732422	-0.00244141	0.0152588	-0.00793457	0.00976562	0	-0.0292969	-0.00610352	-0.0164795
		32.1	0.00427246	0.00549316	0.00427246	0.0213623	0.0140381	0.0268555	-0.0097656	0.010376	0.0390625	0.0152588	-0.0140381	-0.0097656	0.0262451	-0.0396729	-0.0335693	-0.0079346	-0.0048828	-0.0183105	-0.010376	-0.0366211	-0.012207	-0.0366211	0.00061035	-0.0164795	-0.0256348	-0.0073242	-0.0256348	-0.0299072	-0.0341797	0.00061035	-0.0311279	-0.0396729	-0.0341797	0.194092				32.1	0.00976562	0.00244141	-0.00183105	0.00671387	0.000610352	-0.00244141	0.0134277	0.010376	0.00244141
		32.2	-0.0274658	-0.0158691	0.00610352	-0.0067139	-0.0085449	-0.0231934	0.00976563	0.0244141	-0.0140381	-0.0195313	-0.0048828	0.010376	-0.0134277	-0.020752	0.00244141	0.00549316	-0.0006104	-0.0177002	0.0189209	0.0195312	-0.0250244	-0.0274658	-0.010376	-0.0054932	0.00366211	-0.043335	-0.0079346	-0.0238037	-0.0457764	-0.0158691	-0.0396729	-0.0201416	-0.0585938	0.199585				32.2	0.00366211	-0.0201416	0.00915527	-0.00244141	0.0177002	0.0158691	-0.012207	-0.0219727	-0.00732422
		32.3	0.00549316	-0.0067139	-0.0146484	-0.0091553	-0.0061035	0.0201416	-0.0109863	-0.0097656	0.00061035	-0.0158691	-0.0097656	-0.0268555	0.00671387	-0.0054932	0	0	0.00305176	-0.0238037	-0.020752	-0.0146484	-0.0164795	0.0189209	-0.0158691	-0.0213623	-0.0030518	-0.0286865	-0.0366211	-0.0189209	-0.0085449	-0.0305176	-0.0152588	-0.0183105	-0.0341797	0.167236				32.3	0.00915527	-0.00793457	-0.00366211	0	0.0158691	-0.00427246	-0.00244141	0.0115967	0
		32.4	0.00061035	-0.020752	-0.0152588	0.00915527	0.0177002	0.00915527	0	-0.0085449	-0.0061035	0.0012207	0.0177002	0.0140381	-0.0134277	0.0128174	0	-0.0201416	0.00915527	0.0012207	0.00549316	-0.0036621	-0.0189209	-0.0439453	-0.0006104	-0.0280762	-0.022583	-0.0305176	0.00610352	-0.0195313	-0.0646973	-0.0189209	-0.0073242	-0.0561523	-0.0463867	0.135498				32.4	0.00610352	0.0170898	-0.012207	0.00549316	-0.00793457	0.00366211	0	-0.00427246	-0.00793457
		32.5	-0.0189209	-0.0097656	-0.0048828	-0.012207	-0.0354004	-0.0018311	-0.0042725	0.0384521	-0.0164795	-0.0036621	-0.0006104	-0.0140381	-0.0018311	-0.0213623	-0.020752	0.0177002	-0.022583	-0.0073242	-0.0372314	0.00610352	0.00610352	-0.0091553	0.0128174	0.0128174	-0.022583	-0.0305176	-0.0524902	-0.0195313	-0.0079346	-0.0286865	-0.0286865	0	-0.0164795	0.162964				32.5	0.00549316	-0.00244141	0.00305176	-0.0134277	0.0170898	-0.00488281	-0.0170898	-0.00854492	0.000610352
		32.6	0.00976563	0.0213623	0.00976563	0.0183105	-0.0006104	0.0109863	0.0158691	-0.0164795	0.0183105	0.00061035	-0.0061035	-0.0018311	0.00976563	0.00183105	0.0170898	-0.020752	0.0109863	0	0.0244141	-0.0036621	-0.0048828	0.0201416	-0.0311279	-0.0231934	-0.0030518	-0.0134277	0.00976563	0.00915527	-0.0311279	-0.0048828	-0.0164795	-0.0354004	-0.0421143	0.115356				32.6	0.0115967	0.00732422	-0.00427246	0.010376	-0.00976562	-0.00671387	-0.00915527	0.00610352	-0.00244141
		32.7	0.00183105	-0.0012207	-0.03479	-0.0177002	0.010376	0.00854492	-0.0018311	-0.0146484	-0.0128174	0.0012207	0.00549316	-0.0036621	-0.0115967	-0.0128174	-0.0054932	0.0213623	-0.0274658	-0.0341797	-0.0054932	-0.0305176	-0.0415039	-0.0549316	0.0311279	-0.0048828	-0.0286865	-0.0183105	-0.0164795	-0.0341797	0.00183105	-0.0164795	-0.0390625	0.00671387	-0.0366211	0.13855				32.7	-0.0140381	-0.00915527	-0.00488281	-0.00244141	0.000610352	0.00244141	0.0164795	-0.0305176	-0.00488281
		32.8	0.00671387	-0.0006104	0.0250244	0.00183105	-0.0183105	-0.020752	-0.0097656	0.00915527	-0.0140381	0.00610352	-0.0012207	-0.0115967	0.00610352	-0.0109863	-0.0048828	0.00793457	0.00366211	-0.0036621	-0.012207	0.0170898	-0.0079346	0.0158691	-0.0219727	-0.0183105	0.00183105	-0.0384521	0.0134277	-0.0134277	-0.0482178	-0.0073242	0.00305176	-0.0469971	-0.0128174	0.108643				32.8	0.0158691	0.00427246	-0.0134277	0.00610352	0.00732422	-0.0134277	-0.00854492	-0.0170898	-0.0219727
		32.9	-0.0268555	-0.0170898	-0.0158691	0.0177002	0.0012207	0.0341797	-0.0201416	0.00244141	-0.0030518	-0.0085449	0.00732422	0.00305176	-0.0042725	0.00549316	0.00915527	-0.0152588	-0.0018311	0.00244141	0.012207	-0.022583	0.00610352	-0.0183105	0.0238037	-0.0183105	-0.0018311	0.00915527	-0.0604248	-0.0134277	-0.0140381	0.0286865	-0.0250244	0.00976563	-0.0341797	0.109253				32.9	-0.00976562	-0.0012207	-0.000610352	0.00671387	-0.010376	0.010376	-0.0146484	0.00793457	-0.0146484
		33	0.0140381	0.00671387	0.0244141	0.0109863	-0.0115967	0.00610352	0.0189209	0.0152588	-0.0048828	-0.0097656	0.020752	0	-0.022583	-0.0134277	0.0280762	-0.0091553	0.0115967	-0.0213623	-0.0036621	0.0262451	-0.0201416	-0.0170898	-0.0231934	-0.0097656	-0.0128174	-0.0646973	0.0189209	0.00793457	-0.03479	-0.0128174	0	-0.0378418	-0.0213623	0.115356				33	0.012207	-0.0146484	0.022583	-0.00732422	-0.00366211	-0.00732422	0.00366211	-0.0244141	0.00915527
		33.1	0.00244141	-0.0164795	0.012207	0.00183105	-0.0115967	-0.0079346	-0.0189209	0.00427246	0.0164795	0.0195312	-0.0274658	-0.0244141	0.0201416	-0.0036621	-0.0042725	0.0115967	-0.0164795	-0.0146484	0.0195312	-0.0091553	0.00244141	-0.0134277	0.0231934	-0.0384521	-0.0012207	0.0244141	-0.0146484	-0.0238037	0.0012207	0.00061035	-0.0317383	-0.0054932	-0.022583	0.102539				33.1	0.010376	0.0134277	-0.0201416	0.0134277	0.00183105	-0.00427246	0.0134277	-0.0109863	-0.0238037
		33.2	0.00671387	-0.0067139	-0.0286865	-0.0012207	0.00732422	-0.0030518	0.0146484	0.0299072	0.0170898	0.00671387	0.0305176	0.0238037	0.0134277	-0.0048828	0.00488281	-0.0311279	-0.0067139	0	0.00183105	0.00793457	-0.0067139	-0.0073242	0.00183105	0	-0.0085449	-0.0213623	0.00915527	0.00732422	-0.0463867	-0.0152588	-0.0067139	-0.0134277	-0.0366211	0.090332				33.2	0.0183105	0.00305176	0.0140381	-0.0189209	-0.000610352	-0.0109863	-0.0164795	-0.00915527	0.00976562
		33.3	-0.0134277	0.00366211	-0.0012207	-0.0189209	-0.0079346	0.0201416	-0.0036621	-0.0280762	-0.0506592	0.00366211	-0.0469971	-0.0341797	-0.0024414	-0.0341797	-0.0140381	0.0164795	-0.0140381	0.00244141	0.00244141	-0.0164795	0.0134277	0.00427246	0.00366211	-0.0073242	-0.0042725	-0.0115967	-0.0195313	-0.0085449	0.00061035	0.00305176	-0.0219727	-0.032959	0.00183105	0.100708				33.3	-0.00976562	0.00793457	-0.00793457	0.0170898	0	0.0134277	-0.0244141	-0.00671387	-0.0177002
		33.4	0.020752	-0.0189209	-0.0067139	0.0268555	-0.0183105	-0.0250244	0.0164795	0.0183105	0.0250244	-0.0012207	0.0402832	0.0201416	0	0.022583	0.00061035	0.0183105	0.010376	-0.0512695	-0.0024414	-0.0244141	-0.0354004	0.00915527	0.00183105	-0.0201416	-0.0018311	-0.0213623	-0.0048828	-0.0036621	-0.020752	0.0292969	0.00183105	-0.0189209	-0.0262451	0.0958252				33.4	0.0201416	-0.012207	0.00732422	0.0238037	0.00732422	0.00366211	-0.0115967	-0.00488281	0.00183105
		33.5	-0.0292969	0.00732422	0.00793457	-0.0024414	0.0012207	0.0158691	-0.0018311	-0.0042725	-0.0134277	-0.0097656	-0.0085449	-0.0085449	-0.0115967	-0.0274658	-0.0158691	-0.0018311	-0.0018311	0.0140381	0.0201416	0.03479	-0.0036621	-0.0219727	-0.0079346	-0.0067139	0.00305176	-0.0054932	-0.0097656	-0.0250244	-0.0238037	-0.0244141	-0.0402832	0.00671387	-0.0158691	0.0793457				33.5	-0.0012207	0.012207	0.0012207	-0.022583	-0.0170898	0.00305176	-0.0213623	-0.022583	-0.000610352
		33.6	-0.020752	-0.0457764	-0.0183105	0.0115967	0.00427246	-0.0036621	-0.0073242	0.0201416	0.0146484	0.00610352	-0.0054932	-0.0024414	0.0274658	0.0158691	-0.0006104	0.022583	0.00915527	-0.0109863	-0.0054932	-0.0439453	-0.0128174	-0.0018311	0.0146484	-0.0317383	-0.0238037	-0.0335693	-0.0030518	0.00366211	-0.0238037	0.00244141	-0.0317383	-0.0152588	-0.0030518	0.0939941				33.6	0.0213623	-0.00854492	-0.000610352	0.0158691	0.00976562	-0.032959	0.0128174	-0.00732422	-0.0109863
		33.7	0.0292969	0.0115967	0.012207	-0.0061035	-0.0134277	-0.0073242	0.00305176	-0.0024414	0.0115967	-0.0036621	0	-0.0061035	-0.0152588	-0.0335693	0.00671387	-0.0091553	0.0311279	-0.0250244	0.0115967	0.0256348	0.0152588	-0.0024414	-0.0140381	0.00854492	0.0201416	0.0109863	0.00305176	-0.0091553	-0.0048828	-0.0256348	-0.0018311	-0.0195313	-0.0079346	0.0976562				33.7	-0.00915527	-0.012207	-0.0195312	0.0128174	-0.00427246	0.0189209	-0.00915527	-0.0152588	0.00610352
		33.8	-0.0146484	-0.0177002	-0.0158691	0.0183105	-0.0115967	0.0268555	0	-0.0073242	-0.0262451	-0.0036621	0.0183105	-0.0048828	0.022583	0.00671387	0.00305176	0.0268555	-0.0152588	-0.0085449	-0.0109863	-0.0408936	-0.0079346	0	-0.0012207	-0.0134277	-0.0079346	-0.010376	-0.010376	0.00305176	-0.0244141	-0.0079346	-0.0091553	-0.0061035	-0.010376	0.0671387				33.8	0.0268555	0.0219727	0.000610352	0.00366211	-0.012207	-0.00610352	-0.010376	0.00854492	-0.0189209
		33.9	-0.0012207	-0.0067139	-0.0073242	0.00305176	-0.0109863	0.012207	-0.0097656	0.0354004	0.0183105	-0.0085449	-0.0024414	-0.0042725	0.00610352	-0.010376	0.00183105	-0.0061035	-0.0042725	-0.0067139	0.0335693	0.020752	-0.0030518	-0.0201416	-0.0085449	0.00610352	0.00305176	-0.0195313	0.00427246	-0.012207	-0.0244141	0.0231934	-0.0091553	0.0170898	-0.0274658	0.098877				33.9	0.0317383	-0.0158691	0.00366211	0.00915527	-0.00793457	-0.00915527	0.0012207	-0.032959	-0.020752
		34	0.0152588	-0.0097656	-0.0280762	0.00976563	-0.0042725	-0.0158691	-0.0012207	0.0354004	0.0109863	0.020752	-0.0030518	0.0146484	-0.0079346	-0.0012207	-0.0024414	0.0012207	-0.0091553	-0.0170898	-0.0354004	-0.0140381	0.00732422	-0.0018311	0.00854492	-0.0170898	-0.0402832	-0.0134277	-0.0146484	0.00671387	-0.0274658	-0.0195313	-0.0384521	-0.0195313	0	0.0872803				34	-0.00488281	0.0115967	0.00488281	0.0201416	0.000610352	0.00610352	0.00183105	0.0128174	-0.0164795
		34.1	0.00244141	-0.0152588	0.0158691	0.0305176	0.00244141	0.0183105	0.0177002	-0.0115967	-0.0158691	-0.012207	0.0183105	-0.0054932	-0.0006104	0.0366211	0.00610352	0.0128174	-0.0018311	0.00427246	0.0201416	-0.0128174	-0.0073242	-0.0012207	0.0134277	-0.0012207	0.0311279	0.00610352	0	-0.0115967	0.0128174	0.00976563	-0.0061035	-0.0061035	-0.0250244	0.0628662				34.1	0.012207	-0.00305176	-0.0164795	0.00427246	-0.00915527	-0.020752	0.0152588	-0.010376	-0.0238037
		34.2	-0.0115967	0.00610352	0.00427246	-0.0146484	-0.0134277	0.0115967	-0.0354004	0.0195312	0.0195312	0.00061035	-0.010376	-0.0018311	0.012207	-0.0152588	0.0286865	0.00366211	-0.0061035	-0.0164795	-0.0024414	-0.0036621	0.00671387	-0.0183105	0.00915527	0.0134277	-0.0286865	-0.0311279	-0.0012207	-0.0073242	-0.0219727	0.00610352	-0.010376	0.00183105	0.00366211	0.0933838				34.2	0.010376	0.00549316	0.0183105	0.00732422	0.0012207	-0.0152588	-0.000610352	-0.010376	0
		34.3	-0.0085449	-0.0408936	-0.0079346	0.0402832	-0.0238037	0.00183105	0.00915527	0.0152588	-0.0262451	0.0170898	0.020752	-0.0018311	0.0250244	-0.0085449	-0.010376	0.00061035	-0.0134277	0.0341797	0.00549316	0.0012207	-0.0311279	-0.010376	0.00183105	-0.010376	-0.0085449	-0.0024414	-0.0195313	-0.0134277	-0.0250244	0.0146484	-0.0079346	-0.03479	-0.0213623	0.0897217				34.3	-0.00732422	0.00183105	-0.00305176	-0.00610352	0.00610352	0.00610352	0.00427246	0.00366211	0.00854492
		34.4	0.00061035	0.00671387	0.010376	0.0012207	0.0280762	0.00244141	0.022583	-0.0085449	0.0378418	-0.010376	0.0109863	-0.012207	0.00183105	0.00671387	0.012207	0.0158691	0.012207	-0.0384521	0.0012207	0.00854492	0.0164795	-0.0115967	-0.0073242	-0.0048828	0.0201416	-0.0189209	-0.0152588	0.00732422	-0.0164795	-0.0158691	-0.0152588	-0.0042725	0.00183105	0.0695801				34.4	-0.0115967	-0.00915527	-0.00366211	0	-0.0238037	-0.00183105	-0.00427246	-0.032959	-0.022583
		34.5	0.0115967	-0.0067139	-0.0170898	-0.0097656	-0.0274658	0.0238037	-0.0695801	0.0134277	0.00244141	-0.0177002	0.00549316	0.0012207	0.0213623	-0.0073242	0.00915527	0.0201416	-0.0213623	-0.0091553	-0.012207	-0.0518799	-0.0073242	-0.0140381	0.0317383	-0.0201416	-0.0213623	-0.0073242	-0.0189209	0.00671387	-0.0183105	-0.0006104	0.00305176	0.00244141	-0.0030518	0.0671387				34.5	0.0219727	0.000610352	-0.00610352	-0.00732422	0.03479	-0.0134277	-0.0109863	0.00549316	-0.00793457
		34.6	-0.0299072	0.0244141	0.00732422	0.0189209	-0.010376	-0.0164795	0.0250244	0.0170898	0.00610352	0.00976563	0.0109863	-0.0097656	0.00610352	-0.0292969	0.00610352	-0.0115967	-0.0048828	-0.0006104	-0.0061035	0.0311279	-0.0006104	0.0140381	-0.012207	0.00488281	0.00732422	-0.0421143	-0.0006104	-0.0085449	-0.0073242	0.0238037	-0.0115967	-0.0183105	-0.0158691	0.0524902				34.6	0.0134277	-0.00244141	0.0140381	0.0164795	-0.012207	-0.0268555	0.00488281	-0.0250244	-0.0189209
		34.7	0.0238037	-0.032959	-0.0262451	0.00061035	-0.0115967	-0.0128174	0	-0.0091553	-0.0189209	-0.0085449	0.0158691	0.0238037	0.0244141	0.0115967	-0.0079346	0.0469971	0.00366211	0.0115967	0.00610352	-0.0292969	0.0115967	-0.0506592	0.00610352	-0.0012207	0	0.0231934	-0.0305176	-0.0256348	0.00976563	0.0109863	-0.0213623	-0.022583	-0.0268555	0.0604248				34.7	0.012207	0.00244141	-0.0128174	-0.0231934	0.0183105	0.00183105	0	0.00793457	-0.0170898
		34.8	-0.0274658	-0.0177002	0.0109863	0.0146484	0.00183105	0.0140381	0.00061035	0.0280762	0.03479	-0.012207	0.00671387	-0.0048828	0.0140381	-0.0402832	0.00305176	-0.0238037	0.012207	0.00061035	0.0128174	-0.0286865	-0.0128174	0.0244141	-0.0115967	-0.0231934	-0.0140381	-0.0445557	-0.0018311	0.0146484	-0.0311279	-0.0018311	0.0158691	-0.0097656	0.010376	0.0939941				34.8	0.00366211	-0.010376	-0.00793457	0.0146484	-0.0231934	-0.00183105	0.0012207	-0.0115967	-0.00305176
		34.9	0.0177002	-0.0097656	-0.0018311	0.0158691	-0.0134277	0.0256348	-0.0219727	0.00305176	-0.0097656	0.00183105	0.00061035	0.00183105	-0.0177002	0.0140381	0.0268555	0.020752	0.00061035	-0.0085449	-0.0305176	-0.0061035	0.0170898	-0.0183105	0.0109863	0.0189209	0	-0.0030518	-0.010376	-0.0421143	0.00854492	-0.0030518	-0.0189209	0.0219727	-0.0177002	0.0579834				34.9	0.00488281	-0.0152588	0.000610352	-0.0311279	0.0146484	-0.032959	0.00366211	-0.0134277	-0.0195312
		35	-0.0061035	-0.0213623	0.0170898	0.010376	-0.0164795	0.00915527	0.00610352	-0.0115967	0.0115967	0.00610352	-0.0018311	-0.0152588	0.0317383	-0.0280762	-0.0109863	0.00488281	-0.020752	-0.0018311	0.0115967	-0.0042725	0.00061035	0.00915527	-0.0256348	-0.0091553	0.00061035	-0.0067139	0.00732422	0.032959	-0.0170898	0.00061035	-0.0067139	-0.0244141	0.0109863	0.0769043				35	0.0195312	0.00488281	-0.00549316	0.00732422	-0.012207	-0.00427246	-0.00427246	-0.0012207	-0.022583
		35.1	-0.0164795	-0.0244141	-0.0128174	-0.0128174	-0.0036621	-0.0091553	-0.0335693	0.0469971	-0.0006104	-0.0219727	0.00427246	0.00366211	0.00610352	0.0189209	-0.0274658	-0.0195313	-0.0079346	-0.0054932	0.00488281	-0.0054932	-0.0061035	-0.032959	0.0256348	-0.0048828	0.00427246	-0.0067139	-0.0115967	-0.0268555	0.00610352	-0.022583	-0.0067139	0.0183105	0.00732422	0.0714111				35.1	0.00915527	-0.0140381	-0.00732422	0.0115967	-0.00915527	0.00427246	-0.0115967	-0.00671387	0.0012207
		35.2	-0.0085449	0.00610352	-0.0097656	0.0170898	-0.0115967	0.00061035	-0.0018311	-0.0268555	0.022583	0.00427246	-0.0079346	-0.0012207	0.00305176	-0.0201416	0.0177002	-0.0024414	-0.0134277	-0.0024414	0.0323486	-0.020752	0.010376	0.0177002	-0.0030518	0.00732422	0.00305176	0	-0.0299072	-0.0048828	-0.0311279	0.00488281	-0.0091553	-0.0286865	0.00244141	0.0640869				35.2	0.00732422	-0.0115967	-0.0109863	0.00366211	-0.00976562	-0.010376	0.00671387	-0.0146484	-0.0170898
		35.3	0.0244141	-0.0244141	0.0299072	0.0152588	-0.0238037	0.0189209	-0.0140381	0.0311279	-0.0280762	-0.0024414	0.0274658	0.0354004	0.022583	0.00305176	-0.0091553	-0.0152588	0.0115967	0.0115967	-0.0268555	0.0170898	-0.0164795	-0.0042725	-0.0048828	-0.0177002	-0.0195313	-0.032959	0.00732422	0.0012207	-0.020752	-0.010376	0.0012207	-0.0109863	0.00915527	0.0848389				35.3	-0.00244141	-0.0256348	-0.010376	0.00488281	0.00427246	0.00244141	-0.0109863	-0.00610352	-0.0012207
		35.4	-0.0238037	0.0109863	-0.0201416	-0.0195313	-0.0073242	-0.0006104	0.00244141	-0.0177002	0.0280762	-0.0061035	0.0012207	-0.0268555	0.0012207	-0.0085449	0.0244141	0.0317383	-0.0256348	-0.0079346	-0.0134277	-0.0445557	0.0274658	0.0012207	0.0219727	0.0268555	0.0213623	0.0189209	-0.0018311	-0.0152588	-0.0018311	0.00793457	0.0128174	0.00732422	-0.0183105	0.0616455				35.4	0.010376	-0.00793457	-0.00610352	-0.00305176	0.00976562	-0.0201416	-0.0317383	0.0146484	-0.00793457
		35.5	-0.0177002	-0.0164795	0.00793457	0.0274658	0.00793457	-0.022583	-0.012207	0.0286865	-0.0036621	0.00976563	0.0158691	-0.0146484	0.0402832	0.00061035	-0.0042725	-0.0402832	0.0195312	0.00366211	0.0244141	0.0335693	-0.0146484	-0.0097656	0.00671387	-0.0109863	-0.0146484	-0.0177002	-0.0158691	0	-0.0305176	0.0219727	-0.0305176	-0.0134277	0.0146484	0.0653076				35.5	0.00305176	-0.0268555	-0.0109863	-0.00976562	-0.00915527	-0.0195312	0.03479	-0.0128174	-0.00732422
		35.6	0.0134277	0.00244141	-0.0012207	0.00915527	-0.0256348	0.00488281	-0.0164795	0.00061035	-0.0042725	0.0012207	-0.0256348	0.0128174	-0.0219727	-0.0030518	0.00976563	0.0158691	-0.0109863	-0.0042725	-0.0097656	-0.0140381	0.0366211	-0.0543213	-0.0109863	0.0164795	0.00061035	-0.0219727	0.00305176	-0.0079346	-0.0006104	0.00305176	0.010376	-0.0140381	-0.0268555	0.0598144				35.6	0.0305176	0.00793457	-0.00976562	0.0170898	0.012207	-0.0140381	-0.000610352	0.000610352	-0.0109863
		35.7	-0.0085449	-0.0476074	-0.0036621	-0.0183105	0.0140381	0.0299072	0.010376	0.0274658	-0.0006104	-0.0213623	0.0219727	-0.0085449	0.0341797	-0.020752	0.00183105	0.0128174	-0.0042725	-0.020752	0.00793457	-0.0238037	-0.0256348	0.0231934	0.0134277	-0.0378418	0.022583	-0.012207	-0.0067139	-0.0024414	-0.0299072	-0.0250244	-0.0164795	0.0109863	0.00854492	0.0402832				35.7	0.0146484	-0.0201416	-0.0195312	0.010376	-0.012207	-0.00793457	-0.0170898	0.00732422	-0.0183105
		35.8	0.00854492	0.0152588	-0.0128174	0.0219727	-0.0378418	-0.0164795	-0.0177002	-0.0097656	0.010376	0.00915527	-0.0048828	-0.0061035	0.012207	0.010376	-0.0036621	-0.0262451	-0.0079346	-0.0073242	0.0115967	0.00854492	0.0109863	-0.0213623	-0.0054932	0.0134277	-0.0115967	-0.0054932	-0.0006104	-0.0134277	-0.0097656	0.0384521	-0.0146484	-0.0292969	0.00732422	0.0939941				35.8	0.00183105	-0.00976562	0.00915527	-0.00793457	-0.000610352	-0.0170898	0.0134277	-0.0262451	0.000610352
		35.9	-0.0036621	-0.0170898	-0.0036621	-0.0024414	0.00976563	0.0189209	-0.0280762	0.0109863	-0.0128174	-0.0134277	-0.0067139	-0.0183105	0.0109863	-0.0006104	-0.010376	0.0152588	0.00976563	0.00305176	-0.0195313	-0.0054932	-0.0140381	-0.0189209	0.020752	-0.012207	0.0170898	-0.0097656	-0.0286865	0.00366211	-0.0268555	-0.043335	0.00549316	0.00366211	-0.0250244	0.0592041				35.9	0.0152588	-0.00671387	-0.00305176	0.0109863	-0.00305176	-0.00732422	-0.0115967	0.00183105	-0.0201416
		36	-0.0097656	0.00427246	-0.0115967	-0.0030518	-0.0073242	-0.0024414	0.00427246	-0.0018311	0	0.00793457	0.010376	-0.0036621	0.0244141	-0.0280762	0.0146484	-0.0146484	-0.0036621	-0.0018311	-0.0073242	0.00427246	0.010376	-0.0018311	0.0012207	0.00976563	-0.0244141	-0.0115967	0.00183105	0.00183105	0.00183105	0.0140381	-0.0164795	-0.0231934	0.00427246	0.0787353				36	0.0170898	0.0109863	-0.00549316	0.012207	0.0170898	-0.0134277	0.00854492	0.0115967	-0.00427246
		36.1	-0.0189209	-0.022583	-0.0012207	-0.0189209	-0.0256348	0.00732422	-0.0128174	0.0152588	-0.0109863	-0.0067139	-0.0177002	0.0146484	-0.0152588	0.00854492	-0.0042725	0.0219727	0.00366211	-0.0091553	0.0195312	-0.0244141	-0.0170898	-0.0067139	0.0256348	-0.0073242	0.00427246	-0.0317383	-0.0201416	-0.020752	-0.0305176	0	-0.0158691	0.00061035	-0.0140381	0.0488281				36.1	0.00732422	0.00244141	-0.0146484	0.00854492	-0.00488281	-0.00854492	-0.00854492	-0.0152588	-0.010376
		36.2	0.0109863	-0.0012207	0.0177002	0.0268555	0.00305176	-0.0048828	-0.0238037	0.00793457	0.00549316	0.0177002	0.0170898	-0.0262451	0.0335693	-0.0189209	0.0262451	0.00610352	-0.0006104	-0.0085449	0.00488281	0	0.00610352	-0.0183105	-0.0054932	-0.0170898	0.00732422	0.00671387	-0.0067139	-0.0097656	0.00854492	-0.022583	0.0286865	-0.0189209	-0.0054932	0.088501				36.2	0.0219727	-0.0146484	-0.0164795	0.00427246	0.00305176	0.00549316	-0.0140381	0.0134277	0.0012207
		36.3	-0.0286865	-0.0366211	-0.0585938	-0.0323486	-0.020752	0.022583	0.00915527	-0.0012207	0.0201416	-0.0305176	0.010376	0.0274658	0.0164795	0	0.0164795	0.00061035	0.0170898	-0.0067139	0.00244141	0.00488281	-0.0006104	-0.0085449	-0.0305176	-0.0323486	-0.0054932	-0.0292969	-0.0006104	-0.0006104	-0.0360107	0.00305176	-0.0201416	-0.0262451	-0.0109863	0.0549316				36.3	0.0115967	-0.0012207	0.020752	0.0146484	0.0115967	-0.0213623	0.000610352	-0.000610352	-0.0158691
		36.4	-0.0085449	0.00183105	0.0384521	0.032959	-0.0085449	-0.0079346	-0.0061035	-0.0073242	-0.0024414	0.00244141	-0.0024414	-0.0091553	-0.0036621	-0.0335693	0.00366211	0.00793457	0.00244141	0.00488281	-0.0177002	-0.0061035	-0.0146484	0.0256348	0.0354004	-0.0079346	-0.0097656	0.00366211	-0.0201416	-0.0061035	0.00793457	0.0146484	-0.0061035	0.012207	0.00488281	0.0378418				36.4	-0.00549316	0.00244141	-0.00915527	-0.00976562	-0.00732422	-0.00976562	-0.00244141	-0.0158691	0.00427246
		36.5	-0.0091553	-0.0012207	-0.0024414	0.00976563	0.010376	0.0109863	-0.0299072	0.00244141	0.00549316	0.00732422	0.00732422	-0.0115967	0.0115967	0.0268555	0	0.0183105	-0.0189209	-0.0036621	0.0158691	0.00183105	-0.0085449	-0.0378418	-0.0244141	0.00915527	0.00488281	-0.0146484	0.0219727	-0.0042725	-0.0390625	0.0140381	0.0164795	-0.0067139	-0.0067139	0.0732422				36.5	0	-0.0177002	-0.0183105	-0.00488281	0.0250244	0.00183105	-0.00732422	-0.0158691	-0.0201416
		36.6	-0.0042725	-0.0073242	0.00366211	-0.0054932	-0.0195313	0.0384521	0.0109863	0.00488281	0	0.0201416	0.00976563	0.020752	-0.0286865	-0.0244141	0.00061035	-0.0256348	0.0170898	0.00366211	-0.0164795	-0.0134277	-0.0018311	-0.0012207	0.0201416	-0.0115967	0.0152588	-0.0219727	-0.0488281	-0.0109863	0.00244141	-0.0030518	-0.0292969	0.00854492	-0.0109863	0.0488281				36.6	0.0268555	0.00915527	0.000610352	-0.0201416	-0.0152588	-0.0213623	-0.00366211	0.00976562	0.0177002
		36.7	0.00976563	-0.010376	0.0244141	0.0201416	0.0115967	-0.020752	-0.0262451	0.0201416	0.00854492	-0.0036621	0.0109863	0.00427246	0.0012207	0.022583	-0.0170898	0.0317383	-0.0012207	-0.0067139	0.00671387	-0.0158691	0.00915527	-0.0073242	-0.0274658	-0.0079346	-0.0128174	-0.0244141	-0.0286865	0.00061035	-0.0115967	0.00610352	0.0177002	-0.0030518	0.0146484	0.065918				36.7	0.0292969	-0.0256348	-0.00488281	0.00366211	0.0177002	-0.00610352	-0.0128174	-0.00610352	-0.0109863
		36.8	0.0164795	-0.0079346	-0.032959	-0.0012207	-0.0250244	0.020752	-0.0073242	-0.0445557	-0.012207	0.0164795	-0.0061035	-0.010376	-0.0073242	-0.0177002	0.00549316	0.00061035	0.0128174	0.00610352	0.00610352	0.00732422	-0.0250244	0.0250244	0.0286865	-0.0054932	-0.0012207	-0.0067139	-0.0048828	0.00366211	-0.0115967	0.00488281	-0.0189209	0.00244141	-0.0323486	0.0860596				36.8	0.0189209	0.00793457	-0.0140381	-0.012207	-0.022583	-0.0238037	-0.00366211	-0.0158691	-0.00915527
		36.9	-0.012207	-0.0073242	-0.0067139	0.0256348	0.00915527	-0.022583	-0.0219727	0.0134277	0.00915527	0.0115967	0	0.00366211	0.0262451	0.0128174	-0.0024414	-0.0134277	-0.0292969	-0.0213623	-0.0067139	0.0183105	0.00244141	-0.0427246	-0.0488281	-0.0073242	-0.010376	-0.010376	-0.0146484	0.00671387	-0.0115967	-0.0036621	-0.0195313	0.0012207	0.0250244	0.0445557				36.9	-0.00549316	-0.0311279	0.00366211	-0.0115967	-0.00854492	-0.00732422	-0.0134277	0.00671387	0.0012207
		37	-0.0097656	-0.0042725	0.0213623	-0.0036621	-0.0189209	0.0128174	0.00610352	-0.0146484	0.0262451	-0.0024414	0.0128174	0.0170898	-0.0158691	-0.0262451	0.00244141	0.00549316	0.0189209	0.0170898	0.012207	-0.0170898	0.00488281	0.022583	0.0439453	-0.0067139	0.00427246	-0.0091553	-0.0128174	-0.0146484	-0.0299072	0.00549316	-0.0018311	0.00366211	-0.012207	0.0476074				37	0.00976562	0.0170898	0.00793457	0.0012207	0.00793457	-0.00305176	0.00488281	0.00305176	-0.0170898
		37.1	-0.0073242	-0.03479	0.00061035	-0.0048828	-0.0183105	-0.0036621	-0.012207	-0.0073242	-0.0115967	-0.0036621	-0.0256348	-0.0036621	-0.0115967	-0.012207	-0.0006104	0.00488281	-0.0048828	-0.0201416	-0.0006104	0.0201416	-0.0317383	-0.0305176	-0.0421143	-0.0195313	-0.0115967	0.00305176	0.0170898	0.0134277	-0.0146484	0.00305176	-0.0201416	-0.0170898	0.00915527	0.0738525				37.1	-0.000610352	-0.0244141	-0.0109863	-0.00366211	-0.0177002	0.012207	-0.0164795	-0.00976562	0.00183105
		37.2	0.0140381	0.0134277	-0.0091553	0.0170898	-0.0164795	0.0109863	-0.0195313	0.0195312	-0.0048828	0.0189209	0.0189209	-0.012207	-0.0061035	0.0189209	-0.0061035	-0.0024414	0.00793457	0.0201416	-0.0079346	-0.020752	0.022583	0.00366211	0.00976563	0.00854492	-0.0079346	-0.010376	-0.0537109	0.00244141	0.00183105	-0.0073242	0	0.0170898	-0.0061035	0.0390625				37.2	-0.00793457	-0.00549316	-0.00427246	-0.00732422	-0.0250244	-0.0134277	0.00732422	0.000610352	0.00427246
		37.3	-0.0323486	-0.0512695	0.03479	0.00549316	-0.0012207	0.0299072	0.0170898	-0.0213623	0.0109863	-0.0091553	-0.032959	0.0170898	0.0115967	-0.0183105	0.00488281	0.00305176	0.0012207	-0.0372314	0.0213623	0.0177002	-0.0177002	-0.0482178	0.00793457	-0.0177002	-0.0042725	0	0.0292969	-0.0286865	-0.0061035	0.020752	-0.0250244	-0.0128174	0.0201416	0.0726318				37.3	0.0244141	0.000610352	0.00610352	-0.0152588	0.0012207	-0.0146484	-0.0177002	0.00671387	-0.010376
		37.4	0.00915527	0.0219727	-0.022583	-0.0097656	-0.0067139	-0.0140381	-0.0146484	0.0195312	0.00427246	0.00305176	0.0262451	-0.0390625	-0.0140381	-0.0238037	-0.012207	0.012207	0.00366211	0.0189209	-0.0091553	0.0115967	0.0274658	-0.0079346	-0.020752	-0.0018311	-0.022583	-0.0054932	-0.0164795	0.00488281	-0.0091553	-0.0238037	-0.0109863	0.0164795	-0.0488281	0.0415039				37.4	-0.00366211	-0.0152588	-0.012207	-0.00671387	-0.0164795	0.00610352	0.00610352	-0.0109863	-0.0164795
		37.5	0.00793457	-0.0231934	0.0115967	-0.0042725	-0.0134277	0.012207	-0.0018311	-0.020752	0.00549316	0.0183105	0.00427246	0.0183105	0.012207	0.0177002	0.00427246	0.00915527	-0.0097656	-0.0396729	0.0390625	-0.0091553	-0.0402832	-0.0036621	0.0238037	0.0012207	-0.0317383	0.00610352	-0.0219727	0.0134277	-0.0006104	0.0177002	-0.0073242	-0.0231934	0.0268555	0.088501				37.5	0.0311279	-0.0128174	0.0280762	-0.0213623	0.0115967	0.00793457	-0.00549316	-0.00793457	0.00427246
		37.6	0.00244141	-0.0366211	0.00793457	0.00671387	0.0244141	-0.0109863	-0.0012207	0.0140381	-0.0177002	0.012207	-0.0097656	0.0012207	-0.0036621	-0.0286865	-0.0097656	0.00854492	0.0189209	0.0280762	-0.0067139	0.0183105	0.010376	-0.0115967	0.00976563	-0.0012207	0.0244141	-0.0128174	0.0311279	-0.0439453	-0.0152588	-0.0097656	-0.0140381	0.00488281	-0.0292969	0.045166				37.6	0.00854492	0.0146484	-0.00732422	0	-0.012207	-0.00976562	-0.00732422	0.000610352	-0.00976562
		37.7	-0.0054932	0.00854492	-0.0164795	-0.0109863	-0.0305176	0.0524902	-0.010376	0.0128174	0.0012207	-0.010376	0.00671387	-0.0170898	0.0213623	0.0012207	0.0012207	-0.0036621	0.0286865	-0.0219727	0.0189209	0.00793457	0.012207	-0.0299072	-0.0036621	-0.0292969	-0.0091553	-0.0152588	-0.020752	0.0128174	-0.0115967	0.0128174	-0.0256348	0.0012207	0.012207	0.0531006				37.7	-0.000610352	-0.0164795	0.00305176	0.00549316	-0.0012207	-0.0170898	0.00488281	0.00671387	0.00854492
		37.8	-0.0018311	-0.0262451	0.0177002	0.0183105	-0.0054932	-0.0128174	0.00244141	0.010376	0.00732422	-0.0024414	-0.0091553	0.0152588	0.00915527	0.00061035	-0.0018311	0.00305176	-0.0262451	-0.0085449	-0.0134277	-0.0177002	-0.0061035	0.0201416	0.0109863	0.0134277	-0.0219727	-0.0140381	0	0.0323486	-0.0170898	0.00732422	0.0238037	-0.020752	0.00305176	0.0762939				37.8	0.00244141	-0.00183105	0.00549316	-0.00671387	-0.00427246	0	0.00305176	0.00549316	-0.0213623
		37.9	0.0146484	-0.0177002	-0.0054932	-0.010376	-0.0219727	-0.0036621	0.00915527	-0.0317383	-0.0097656	0.0189209	0.0341797	-0.0134277	0.0195312	0.00915527	-0.0189209	0.00610352	0.0476074	0.0299072	0.0115967	0.00854492	-0.0305176	-0.0024414	0.0189209	0.0146484	0.010376	-0.0183105	-0.0006104	-0.0445557	-0.0152588	-0.022583	-0.0323486	-0.0006104	-0.0146484	0.0408936				37.9	0.00793457	-0.00305176	0.000610352	-0.00610352	-0.00915527	0.00244141	-0.03479	-0.00915527	0.00549316
		38	-0.012207	0.0115967	0.0195312	0.03479	0.0170898	0.0152588	-0.0305176	0.010376	0.00671387	-0.0073242	-0.0335693	0.0115967	0.00488281	-0.0158691	0.00549316	-0.0128174	-0.03479	-0.012207	0.00671387	-0.022583	0.0341797	-0.0378418	0.012207	-0.0140381	-0.022583	0.0317383	-0.010376	0.0262451	-0.012207	0.010376	0.00305176	-0.0079346	-0.0085449	0.0878906				38	0.00671387	-0.0189209	-0.00366211	-0.0170898	0.0115967	-0.00671387	0.0195312	-0.00549316	0.0231934
		38.1	0.00854492	-0.0274658	0.0134277	-0.0109863	-0.0305176	0.00366211	0.0219727	-0.0390625	0.0115967	-0.0073242	-0.0006104	-0.0024414	0.0299072	0.0134277	-0.0054932	0.0158691	0.0134277	-0.0012207	0.00244141	0.00732422	-0.0299072	-0.0042725	-0.0170898	-0.0042725	0.0256348	-0.0238037	-0.0134277	0.0158691	-0.020752	-0.010376	-0.0317383	0.0183105	0.0311279	0.0482178				38.1	-0.00549316	-0.0244141	0.00183105	0.00305176	-0.00427246	0.000610352	-0.00610352	0.00549316	-0.0250244
		38.2	0.0408936	-0.0311279	-0.0146484	0.0219727	0.00305176	0.00183105	-0.0311279	0.00610352	-0.0085449	0.0158691	0.0286865	0.00793457	-0.0463867	-0.0085449	-0.0372314	-0.0195313	-0.0164795	0.010376	-0.0164795	0.00061035	0.0311279	0.00427246	0.010376	0.00427246	-0.0213623	-0.0054932	0.00976563	-0.0164795	-0.0006104	0.0299072	-0.0042725	0.00244141	-0.0488281	0.0604248				38.2	0.0183105	-0.0012207	-0.00183105	0	-0.0238037	-0.00549316	-0.00610352	-0.0146484	-0.00427246
		38.3	-0.0439453	0.0134277	-0.0079346	-0.0006104	-0.0231934	-0.0091553	-0.0054932	-0.0335693	-0.0189209	0.00305176	-0.0006104	-0.0012207	0.0231934	-0.010376	0.0213623	0.012207	0.0195312	-0.0115967	0.0439453	-0.0189209	-0.0299072	-0.0054932	0.0219727	0.0177002	0.00488281	-0.0177002	-0.0280762	0.0134277	-0.0079346	-0.0189209	-0.010376	0.0189209	0.0402832	0.0598144				38.3	-0.00976562	-0.00915527	0.0366211	0.000610352	0.0152588	-0.00793457	0.012207	0.00488281	-0.0238037
		38.4	0.012207	-0.0323486	0.0256348	0.0274658	0.0170898	0.0256348	0.00366211	0.0128174	0.0213623	0.00183105	-0.0091553	-0.0048828	0.0286865	-0.0128174	0.00305176	-0.0189209	-0.0006104	0.00854492	-0.0219727	0.00183105	-0.0067139	-0.0012207	-0.0061035	-0.0268555	-0.0317383	0.020752	-0.022583	-0.0054932	0.00244141	0.00183105	0.00976563	-0.0274658	-0.012207	0.0561523				38.4	0.0012207	-0.00610352	-0.0146484	0.00366211	-0.00366211	0.0158691	0.000610352	-0.0164795	0.00671387
		38.5	0.0109863	-0.0012207	0.0109863	-0.0024414	-0.0463867	0.00427246	-0.0250244	-0.0250244	-0.0152588	-0.0030518	0.0335693	0.00732422	0.0274658	0.00366211	0.00305176	0.0421143	0.0109863	0.0128174	-0.0048828	0.0012207	0.0189209	-0.0231934	0.00793457	0.012207	0.00244141	-0.0280762	0.00305176	-0.0061035	-0.0274658	-0.0024414	-0.0170898	0.00183105	-0.0024414	0.067749				38.5	-0.00671387	-0.0152588	-0.00366211	-0.00671387	-0.00427246	-0.0195312	0.0189209	-0.00610352	0.00366211
		38.6	-0.0439453	-0.0250244	-0.0054932	0.0201416	0.00793457	-0.0012207	-0.0158691	-0.0146484	0.010376	-0.0134277	0	-0.010376	0.00061035	-0.0067139	0.00183105	-0.0067139	-0.0244141	0.0238037	0	-0.0158691	-0.012207	-0.0152588	0.0170898	-0.0109863	-0.0036621	-0.0286865	-0.0097656	-0.0006104	0.0140381	-0.0274658	-0.0128174	0.00427246	-0.0036621	0.0512695				38.6	0.00854492	-0.0219727	0.00671387	0.00671387	-0.00854492	-0.00488281	-0.00244141	-0.00183105	-0.00671387
		38.7	0.0531006	0.00732422	0.010376	0.0109863	-0.0042725	0.0146484	-0.0036621	-0.0061035	0.00854492	0.0134277	-0.043335	-0.0006104	0.0219727	0.00915527	0	-0.0219727	0.0317383	-0.0128174	0.00183105	-0.0024414	0.012207	0.00305176	0.00549316	0.0201416	-0.0036621	0.00976563	-0.0274658	0.00915527	-0.0390625	0.022583	-0.0079346	-0.0079346	0.0213623	0.0604248				38.7	0.00854492	0.00183105	0.00610352	0.000610352	0.00488281	-0.0140381	-0.00427246	0.0219727	-0.0183105
		38.8	-0.0463867	-0.0250244	-0.0256348	0.0140381	-0.0256348	-0.010376	-0.0067139	0.00244141	0.0286865	-0.0134277	0.0231934	-0.0213623	0.0274658	0.00366211	0.00793457	0.022583	-0.0085449	0.0109863	0	-0.0006104	-0.032959	-0.0097656	0.00549316	-0.0091553	-0.0274658	-0.0256348	0.00427246	-0.0067139	0.00183105	-0.0292969	-0.0079346	0.0177002	0.00244141	0.0689697				38.8	0.00854492	-0.0134277	-0.00549316	-0.00793457	-0.00244141	-0.0170898	0.00671387	-0.020752	0.00976562
		38.9	0.012207	0.00183105	0.0115967	0.0146484	0.00366211	-0.0006104	-0.0030518	-0.0152588	-0.0469971	0.0140381	-0.020752	-0.0115967	0.0183105	0.0109863	0.0109863	0.0256348	0.0115967	-0.0152588	0.0134277	-0.0061035	0.0256348	-0.0146484	0.0299072	0.00793457	0.0213623	-0.0158691	-0.0091553	0.00305176	-0.0146484	0.0109863	-0.0286865	-0.0262451	0	0.0317383				38.9	0.00549316	0.00671387	0.00183105	0.00305176	-0.00976562	0.00732422	-0.0231934	0.0158691	-0.00976562
		39	-0.0109863	-0.0036621	-0.0054932	0.0170898	-0.0201416	0.0250244	-0.0115967	-0.0164795	0.03479	-0.0274658	-0.0006104	-0.0177002	-0.0195313	-0.0085449	0.00061035	0.012207	-0.0006104	0.0335693	-0.0079346	0.020752	-0.0109863	0.0140381	-0.0158691	-0.0134277	-0.0152588	-0.0244141	-0.0042725	0.00061035	-0.012207	-0.012207	-0.0097656	0.0189209	-0.0054932	0.0811768				39	0.00976562	-0.0164795	0.0115967	-0.00732422	-0.00366211	-0.0286865	-0.00366211	-0.010376	-0.000610352
		39.1	0.0128174	-0.0097656	0.00183105	-0.0006104	0.0115967	-0.0146484	0.0012207	-0.0054932	-0.0097656	0.0244141	0.0170898	0.0262451	0.0421143	0.00427246	0.0152588	0.0115967	0.0177002	-0.0256348	0.00854492	-0.0170898	-0.0024414	0.00610352	0.00488281	0.00305176	0.00976563	-0.0158691	-0.0134277	-0.0140381	0.00854492	0.00549316	-0.0048828	-0.0128174	0.0183105	0.0445557				39.1	0.0140381	-0.010376	-0.00244141	0.00366211	0.00488281	-0.0189209	0.010376	-0.00305176	-0.00244141
		39.2	-0.020752	-0.0048828	-0.0115967	0.0402832	-0.0292969	0.0213623	-0.0292969	0.0128174	-0.0079346	-0.0061035	-0.0012207	-0.0152588	0.00549316	-0.0152588	-0.0396729	-0.0109863	0.010376	0.020752	0.0109863	0.010376	0.0341797	-0.0042725	0.0152588	-0.0189209	0.00366211	-0.0079346	-0.0140381	0.020752	-0.0488281	0.00183105	0.00244141	0.0305176	-0.0177002	0.0592041				39.2	0.00366211	0.000610352	-0.0012207	-0.00183105	-0.0384521	-0.0189209	-0.00610352	0.00915527	0.00305176
		39.3	0.00488281	0.0128174	0.00488281	0.00061035	-0.0036621	-0.0012207	-0.0048828	0.010376	0.0268555	0.0219727	-0.0219727	0.00671387	0.010376	-0.0097656	0.0256348	0.0177002	-0.0152588	-0.0152588	0.0402832	-0.0378418	-0.0146484	0.012207	-0.0177002	0.00305176	-0.03479	0.010376	0.00305176	-0.010376	0.0280762	0.00732422	-0.0354004	-0.0048828	0.0305176	0.0726318				39.3	0.00427246	-0.00366211	0.0164795	-0.00854492	0.00854492	-0.022583	-0.0012207	-0.00793457	-0.0109863
		39.4	0.0177002	-0.0079346	0.043335	0.0354004	0.00488281	0.0164795	-0.0213623	0.00244141	-0.0091553	-0.0195313	0.020752	-0.0189209	0.00244141	0.010376	-0.0042725	-0.0183105	0.0299072	-0.0006104	-0.0054932	0.0305176	-0.0091553	-0.0024414	0.0280762	-0.0048828	0.0274658	-0.0201416	-0.0292969	0.00793457	-0.0219727	0.0152588	0	-0.0024414	-0.0164795	0.0323486				39.4	-0.0012207	0.00915527	-0.00976562	-0.0134277	-0.00854492	0.0152588	0.00915527	0.00244141	0.00732422
		39.5	-0.0231934	-0.0067139	-0.0256348	-0.0054932	-0.0238037	0.00488281	-0.0158691	-0.0152588	0.00061035	0.00854492	-0.0177002	0.0012207	-0.0115967	-0.0097656	0.0238037	0.0177002	0	0.0012207	-0.0030518	-0.0250244	0.0238037	-0.0030518	-0.0067139	0.00793457	-0.022583	0	0.0372314	-0.0140381	-0.0292969	0.00854492	-0.0042725	0	-0.0042725	0.067749				39.5	0.0189209	0.000610352	0.0158691	0.0183105	-0.00305176	-0.00793457	0.0164795	-0.0134277	0.00244141
		39.6	-0.0018311	0.00427246	-0.0164795	0.00854492	0.00305176	0.0146484	-0.0494385	0.0280762	-0.0042725	0.0170898	0.0292969	-0.0036621	0.0195312	0.0109863	-0.0024414	-0.0091553	0.020752	-0.0134277	0.0164795	0.0402832	0.00061035	0.0115967	0.00061035	-0.0213623	0.00610352	-0.0280762	-0.057373	0.0292969	-0.0061035	-0.0054932	-0.0067139	-0.010376	0.0274658	0.0402832				39.6	-0.00488281	0.00610352	0.0189209	-0.00427246	-0.0109863	-0.012207	0.0152588	-0.00244141	-0.0189209
		39.7	-0.0189209	-0.0109863	0.0311279	0.0012207	-0.0115967	-0.0085449	-0.0024414	-0.0195313	0.012207	0.00061035	-0.0164795	0.00732422	-0.0054932	0.0177002	0.00610352	0.00549316	-0.0061035	0.0280762	0.0152588	-0.045166	0.00366211	-0.0115967	0.00061035	-0.0146484	0.0280762	-0.0079346	-0.0152588	-0.0262451	-0.0195313	0.00915527	0.00915527	0.00549316	-0.0231934	0.0653076				39.7	0.00488281	-0.010376	0	0.00854492	-0.00549316	0.0140381	0.010376	-0.00732422	-0.0219727
		39.8	0.00061035	-0.0274658	-0.012207	0.00610352	-0.0280762	-0.0085449	0	0.00732422	-0.0042725	-0.0006104	0.00671387	-0.0183105	0.0109863	-0.022583	0.00732422	-0.0061035	-0.0079346	-0.0195313	-0.0146484	0.0402832	0.00854492	-0.0042725	0.00488281	0.0262451	-0.0299072	0.00061035	-0.0189209	0.0213623	-0.0238037	-0.0079346	-0.0189209	-0.0061035	0.0219727	0.0695801				39.8	0.0378418	0.00915527	0.00915527	-0.00183105	-0.000610352	-0.000610352	0.000610352	-0.0201416	0.00183105
		39.9	-0.010376	0.0170898	0.00305176	0.0158691	0.00244141	-0.0085449	-0.0476074	0.012207	-0.0115967	0.00366211	-0.0097656	0.00061035	0.0238037	0.0128174	0.0115967	0.00061035	0.00732422	0.0109863	0.0012207	-0.0250244	0.0146484	-0.0024414	0.00610352	-0.0085449	0.0262451	-0.0177002	0.00854492	-0.0061035	-0.0299072	0.0183105	-0.0006104	-0.0042725	0.00061035	0.0396729				39.9	-0.0158691	-0.020752	-0.00549316	-0.0109863	-0.00305176	-0.0268555	0.0213623	0	-0.00854492
		40	-0.0250244	-0.0244141	-0.0085449	0.0292969	-0.012207	0.00305176	0.00305176	0	0.00061035	0.0146484	-0.0146484	0.00793457	-0.0018311	0.00915527	-0.0152588	0.0286865	0.00671387	-0.012207	0.00915527	0.0354004	0.00671387	-0.0091553	0.0280762	0.00854492	-0.0213623	0.0012207	0.00976563	-0.0128174	-0.0152588	-0.0085449	-0.0115967	0.0164795	-0.0042725	0.0360107				40	0.0286865	0.012207	-0.00854492	-0.00732422	-0.00366211	0.00976562	0.000610352	-0.00610352	-0.0152588
		40.1	0.00976563	-0.0201416	0.00061035	-0.0097656	-0.0048828	0.00427246	-0.0189209	0.0213623	0.0012207	-0.0024414	-0.0012207	-0.0140381	0.0292969	0.00183105	-0.0109863	-0.0262451	0.00488281	-0.0067139	0.010376	-0.0146484	0.0115967	-0.0067139	0.00854492	-0.0140381	0.00671387	-0.012207	-0.0305176	0.0183105	-0.0091553	0.0140381	-0.0042725	-0.0262451	0.00732422	0.0872803				40.1	0.010376	-0.0128174	0.00732422	-0.00244141	-0.00610352	-0.00427246	-0.000610352	0.000610352	-0.0189209
		40.2	-0.0085449	0.0140381	0.00061035	0.0231934	-0.0140381	0.00915527	-0.0274658	0	-0.0238037	-0.0073242	-0.0036621	-0.0109863	-0.0097656	-0.0030518	0.00244141	-0.0030518	-0.0042725	0	0.00427246	-0.0244141	-0.012207	0.00610352	0.020752	0.00488281	0.00427246	-0.0042725	-0.0091553	-0.0012207	-0.0152588	-0.0054932	-0.012207	0.0354004	0.0152588	0.020752				40.2	0.0134277	0.00793457	0.0183105	0.00671387	-0.0170898	0.00366211	0.0128174	-0.0195312	0.00305176
		40.3	-0.0152588	-0.0250244	0.00915527	0.00549316	-0.0061035	0.00854492	0.0012207	0.0012207	0.0115967	0.0152588	0.00427246	-0.0024414	0.0286865	0.0323486	-0.0146484	0.0158691	-0.0036621	-0.0030518	0.0115967	0.0268555	0.0231934	0	-0.0170898	-0.020752	-0.0286865	-0.0189209	0.00976563	0.00183105	-0.0164795	0.0274658	-0.0128174	-0.0366211	-0.0244141	0.0646973				40.3	0.0128174	-0.00244141	-0.022583	0.00427246	-0.00366211	0.00915527	0.00366211	0.0164795	-0.00854492
		40.4	0.00061035	-0.0036621	0.00366211	0.0012207	-0.0079346	-0.0012207	-0.0250244	0.0244141	-0.0262451	0.0195312	-0.0140381	0.00183105	0.00305176	-0.0177002	0.00061035	-0.020752	0.00061035	-0.0097656	-0.0177002	-0.0085449	-0.0152588	-0.0170898	0.0158691	-0.0036621	-0.0048828	0.0244141	-0.0128174	-0.0115967	0	-0.0036621	-0.0097656	0.0012207	0.022583	0.0482178				40.4	0.0183105	-0.012207	0.0152588	0.000610352	-0.00854492	-0.00244141	0.010376	-0.0128174	-0.0164795
		40.5	0.00793457	-0.0354004	-0.0219727	-0.0048828	-0.0067139	0.00427246	-0.0201416	0	0.0146484	-0.0195313	0.0238037	-0.022583	0.00305176	0.00976563	0.00671387	0.0286865	-0.0195313	0.0213623	0.0231934	-0.0164795	0.0164795	0.00305176	-0.0061035	0.00976563	0.0213623	-0.0372314	0.00793457	-0.0018311	-0.0292969	0.0128174	-0.0323486	0.00183105	0.0128174	0.0177002				40.5	0.0219727	0.0146484	-0.0250244	-0.012207	-0.012207	0.0201416	0.0134277	0.00427246	-0.0164795
		40.6	-0.0274658	0.012207	0.0286865	0.0286865	-0.0024414	0	-0.0109863	0.0152588	-0.0152588	0.00732422	-0.0280762	0.0128174	0.0134277	0.0384521	-0.0030518	0.012207	0.0158691	-0.0360107	0.0268555	0.0360107	-0.0390625	-0.0286865	0.00427246	-0.0317383	0.00488281	0.0238037	-0.010376	0.00549316	-0.0280762	0.0238037	-0.0036621	-0.0109863	-0.0195313	0.0830078				40.6	-0.00244141	-0.00915527	0.00610352	0.0177002	-0.0115967	-0.00244141	0.00305176	-0.0177002	0.00366211
		40.7	0.020752	-0.0476074	-0.0128174	-0.0177002	-0.0030518	-0.012207	0.0109863	-0.0024414	-0.0012207	-0.0067139	0.00793457	-0.0164795	0.00671387	-0.0054932	0.00793457	0.00366211	-0.0048828	0.00183105	0.0183105	-0.0036621	0.0311279	0.0262451	-0.0061035	0.00976563	0.00610352	-0.0476074	0	-0.0201416	0.0140381	-0.0183105	0.00061035	-0.0012207	0.0195312	0.0360107				40.7	0.0146484	-0.00793457	-0.000610352	-0.00793457	-0.00305176	-0.00915527	0.0115967	0.00305176	-0.00671387
		40.8	0.0115967	0.0189209	-0.0012207	0.00976563	-0.0360107	0.0195312	-0.0311279	0.0195312	0.010376	0.00183105	-0.0036621	0.00183105	-0.0109863	0.0128174	0.00427246	0.00610352	0.012207	0.00366211	-0.0128174	-0.0274658	-0.0006104	-0.0061035	0.0250244	0.010376	0.0213623	-0.0030518	-0.0250244	0.00061035	-0.0238037	0.0323486	-0.0244141	0.0183105	0.00854492	0.0720215				40.8	0.00366211	0.010376	0.00244141	0.0170898	-0.00732422	-0.010376	0.00183105	-0.000610352	-0.012207
		40.9	-0.0219727	-0.0219727	0.00488281	0.00732422	0.00610352	-0.0134277	0.00061035	0.00366211	-0.0305176	-0.0048828	0.00854492	-0.0085449	0.0238037	-0.0067139	0.020752	0.00854492	0.00183105	0.00305176	0.0305176	0.0408936	0.00427246	-0.0280762	-0.0335693	-0.0305176	0.00366211	-0.0219727	-0.0091553	0.00305176	-0.0036621	-0.0048828	0.00061035	-0.0115967	0.00610352	0.0518799				40.9	0.00793457	0.0146484	-0.00488281	0.00244141	-0.00976562	0.0158691	-0.00427246	-0.010376	0.00549316
		41	0.00549316	-0.0054932	-0.0170898	0.00915527	-0.0036621	-0.0024414	-0.0024414	0.00366211	0.00183105	0.0268555	-0.022583	-0.0024414	-0.0146484	0.0262451	-0.0024414	0.0177002	-0.0177002	-0.0195313	0.00549316	-0.0280762	0.00427246	0.0183105	-0.0048828	-0.0250244	0.0201416	0.00610352	0.00427246	-0.0134277	-0.0091553	0.022583	-0.0134277	-0.0036621	0.0280762	0.0396729				41	0.0286865	-0.0146484	0.00488281	0.00671387	-0.0164795	-0.00366211	0.0012207	0.0164795	-0.0115967
		41.1	-0.0036621	-0.0366211	0.00183105	0.00976563	-0.0024414	-0.0042725	-0.032959	0.0213623	0.00915527	-0.0085449	0.00061035	0.0213623	0.0537109	-0.0079346	-0.0097656	0.0109863	0.0250244	0.00305176	0.0140381	-0.0158691	-0.0006104	-0.0256348	0.0134277	-0.0115967	-0.0018311	-0.0341797	-0.0097656	0.00976563	-0.0244141	0.0238037	-0.0091553	-0.0042725	-0.0091553	0.0567627				41.1	0.0238037	0.00549316	0.00610352	0.0170898	-0.00183105	-0.00488281	-0.000610352	-0.012207	0.00427246
		41.2	0.0164795	0.0109863	-0.0134277	-0.0146484	-0.0024414	-0.0042725	0.00915527	-0.012207	-0.0177002	0.0170898	0.0115967	-0.0054932	-0.010376	0.0250244	0.00793457	0.00427246	-0.0006104	0.00183105	-0.0146484	-0.0146484	0.0146484	-0.0048828	0.00366211	-0.0079346	0.0012207	-0.0134277	0.032959	-0.022583	0.0268555	-0.0067139	-0.0134277	0.00183105	0.0164795	0.0402832				41.2	0.012207	0.00732422	0.00305176	-0.0158691	-0.0305176	-0.00915527	-0.0115967	0.0219727	-0.0244141
		41.3	0.00244141	-0.0262451	0.00244141	-0.0036621	0.00244141	0.0219727	-0.0219727	0.0201416	0.012207	0.0115967	-0.0286865	0.0164795	0.0109863	0.0177002	0.0280762	0.00305176	-0.0018311	-0.0079346	0.0488281	0.0158691	-0.0085449	0.00183105	0.0177002	-0.0238037	0.00244141	-0.0079346	-0.0280762	0.0244141	-0.0469971	0.0213623	-0.0244141	0.0152588	-0.0195313	0.0482178				41.3	0.0109863	-0.00976562	0.0201416	0.0109863	-0.00732422	0.0256348	0.0177002	-0.0170898	-0.00610352
		41.4	-0.0048828	0.00915527	-0.0006104	-0.0024414	-0.0170898	-0.0036621	-0.0195313	-0.0177002	-0.0146484	-0.0006104	-0.020752	0.0177002	-0.0024414	-0.0274658	-0.0018311	-0.0030518	0.00183105	-0.0152588	-0.0097656	0.00427246	0.00976563	-0.0366211	0.00671387	-0.0390625	0.0152588	0.012207	0.020752	-0.0256348	0.00549316	-0.012207	0.0219727	-0.0164795	0.0189209	0.0366211				41.4	-0.0012207	-0.00488281	-0.0213623	0.00915527	0.00732422	-0.0109863	-0.00793457	-0.00244141	0.00366211
		41.5	-0.0158691	-0.0268555	-0.010376	0.0286865	0.0146484	0.00305176	-0.0164795	0.0201416	-0.0067139	0.0115967	0.00305176	-0.0183105	-0.0073242	0.0531006	-0.043335	0.0146484	-0.0073242	-0.0067139	0.045166	-0.0335693	0.00427246	-0.0030518	0.00244141	0.0152588	0.0189209	-0.0280762	-0.020752	0.0213623	-0.0158691	0.0164795	-0.0140381	0.0354004	-0.0091553	0.0762939				41.5	0.00915527	-0.00427246	0.020752	-0.00671387	-0.0213623	-0.00671387	0	0.0152588	-0.0115967
		41.6	-0.0018311	-0.0054932	-0.0006104	0.00610352	-0.010376	-0.0109863	-0.0006104	-0.012207	-0.0244141	-0.0067139	0.00488281	-0.0073242	0	-0.0128174	0.0469971	0.0158691	0.0415039	-0.0024414	-0.020752	0.00854492	-0.0061035	0.0177002	0.020752	-0.0305176	-0.0213623	-0.0097656	-0.0036621	0.0201416	-0.0201416	-0.0036621	0.00976563	-0.0457764	0.00244141	0.0408936				41.6	0.0280762	-0.0012207	-0.0140381	0.00793457	-0.012207	0.0292969	0.0183105	-0.0158691	0.0170898
		41.7	-0.0128174	-0.0085449	-0.0012207	0.00366211	-0.0341797	0.0158691	-0.0189209	0.0323486	-0.0109863	-0.0140381	-0.0195313	0.00732422	0.0152588	-0.0109863	-0.0268555	-0.0012207	-0.0177002	-0.0115967	0.00183105	-0.0299072	0.00305176	-0.0250244	-0.0036621	0.00427246	0.0128174	-0.0006104	0.00366211	0.0146484	-0.0256348	0.012207	-0.0311279	0.0292969	0.0152588	0.0506592				41.7	-0.00427246	-0.0268555	0.00915527	-0.00366211	0.00305176	-0.0201416	-0.0164795	0.0012207	-0.0292969
		41.8	0.00488281	-0.0457764	0.0109863	0.0170898	0.022583	0.00671387	0.0146484	-0.0012207	-0.0238037	0.0231934	-0.0158691	0.0274658	-0.0170898	0.0256348	0.0183105	0.0170898	0.0140381	0.0140381	-0.0054932	0.00976563	0.0378418	-0.0067139	0.010376	0.0012207	-0.0006104	-0.0372314	0.00183105	-0.0299072	-0.0054932	-0.0177002	0.00854492	-0.0238037	-0.0097656	0.0543213				41.8	0.0292969	0.0183105	0.00549316	-0.0195312	-0.00305176	0.0140381	0.000610352	-0.0012207	0
		41.9	0.00976563	-0.0091553	0.0012207	0.0238037	-0.0317383	0.00976563	-0.0280762	-0.0311279	-0.0018311	0.012207	-0.0018311	-0.0286865	-0.0079346	-0.0268555	0.00976563	-0.0006104	0.0219727	-0.0195313	-0.0244141	-0.0378418	-0.0317383	0.00366211	-0.0085449	-0.0262451	0.00366211	0.0134277	-0.0036621	0.0183105	0.00671387	0.0256348	-0.0079346	0.0244141	0	0.055542				41.9	-0.00366211	-0.0128174	-0.00976562	-0.00183105	0.0134277	0.0140381	-0.00366211	0.00427246	0.00976562
		42	-0.0024414	-0.0201416	-0.0109863	0.00976563	0.0244141	0.00732422	0.00549316	0.0292969	-0.0378418	-0.0085449	-0.0042725	0.00305176	0.0152588	0.0280762	-0.0036621	0.0274658	-0.0189209	0.0109863	0.00427246	-0.0146484	-0.0067139	0.00549316	0.0115967	-0.0067139	0.0115967	-0.0396729	-0.0109863	0.00183105	-0.0067139	0.0115967	-0.0067139	-0.0250244	0.00976563	0.0714111				42	0.00488281	-0.00976562	0.010376	0.0128174	-0.012207	-0.0109863	-0.0158691	-0.012207	-0.00732422
		42.1	0.00488281	-0.0054932	0.0158691	-0.0018311	-0.0390625	-0.0134277	-0.0128174	-0.0079346	-0.0091553	0.0140381	-0.0054932	-0.0042725	-0.0073242	-0.0091553	0.00549316	0.0378418	0.0183105	-0.0256348	0.00183105	0.012207	0.0146484	-0.0183105	0.0128174	-0.0036621	-0.0292969	0.00427246	0.0109863	0.00793457	-0.0360107	0.00793457	-0.0146484	-0.0213623	-0.012207	0.0384521				42.1	0.0250244	-0.000610352	0.00793457	0.00366211	-0.00244141	0.00305176	0.00366211	-0.00305176	0.00610352
		42.2	0.00427246	-0.0213623	-0.0030518	0.00061035	0.010376	0.0238037	-0.0463867	-0.0048828	-0.0006104	-0.0067139	-0.0085449	0.0299072	0.00976563	0.0213623	-0.0085449	0.0170898	-0.0030518	-0.0042725	-0.0183105	-0.0067139	-0.0152588	0.00427246	0.010376	-0.0134277	0.0317383	-0.0097656	-0.022583	-0.0115967	0.00854492	-0.012207	0.0250244	0.0189209	0.0213623	0.0634766				42.2	0.00427246	0.00183105	-0.00244141	0.0268555	-0.00366211	0.00427246	0.00793457	-0.00854492	0.00183105
		42.3	-0.0006104	0.010376	-0.0079346	0.0341797	-0.0085449	-0.0067139	0.0128174	0.00732422	-0.0311279	0.0305176	-0.0042725	-0.0231934	0.00305176	-0.0183105	0.0408936	-0.0244141	0.0219727	0.00244141	-0.0140381	-0.0030518	0.0158691	-0.0134277	0.0115967	0.0189209	0.00427246	-0.0091553	0.0170898	-0.0030518	-0.0115967	-0.0018311	-0.0317383	-0.0158691	-0.020752	0.0323486				42.3	0.00549316	0.00183105	0.0115967	0.00183105	-0.000610352	-0.00671387	-0.0128174	-0.0128174	0.00183105
		42.4	0.00610352	-0.0244141	0.00366211	-0.0036621	-0.0146484	0.0305176	-0.0354004	-0.0048828	0.00732422	-0.0097656	-0.0073242	0.00793457	0.00732422	-0.0030518	-0.0201416	0.0231934	0.012207	-0.0073242	-0.0054932	-0.020752	-0.0042725	-0.0091553	0.03479	-0.022583	0.00427246	-0.0341797	-0.0024414	0.0128174	-0.010376	0.0109863	0.00732422	0.020752	0.0170898	0.0646973				42.4	0.00854492	-0.0219727	-0.0152588	-0.00549316	0.00183105	-0.00732422	0	0.0195312	-0.00427246
		42.5	-0.0085449	0.00061035	0.012207	0.0115967	-0.0079346	-0.0201416	0.00854492	0.0115967	-0.012207	0.0128174	-0.0048828	-0.0048828	-0.0030518	-0.0079346	0.0256348	0.00427246	0.0164795	0.0140381	0.0115967	-0.0042725	0.00854492	0.020752	-0.0079346	-0.0024414	0.0231934	-0.0164795	-0.012207	0.00305176	-0.012207	0.022583	-0.0061035	-0.0012207	0.0140381	0.0354004				42.5	-0.00671387	0.0115967	0.0183105	0.010376	0.00427246	0.0012207	0.00183105	-0.000610352	-0.0109863
		42.6	0.00305176	-0.0427246	0.010376	0.00366211	-0.0292969	0.0262451	-0.0256348	0.00854492	-0.022583	0.0140381	0.00427246	0.00732422	-0.0054932	0.0109863	-0.0048828	-0.0085449	0	-0.0177002	-0.0177002	0.0189209	0.0109863	-0.0262451	0.00976563	-0.0231934	0.00244141	-0.0097656	-0.0115967	0.020752	0.00610352	-0.0036621	-0.0244141	-0.0134277	-0.0048828	0.0610352				42.6	0.012207	-0.0256348	0.0201416	0.0115967	0.0109863	0.0134277	-0.000610352	-0.0128174	0.0115967
		42.7	-0.012207	-0.0024414	-0.0097656	0.0213623	0.0140381	-0.0158691	0	0.00183105	0	-0.0177002	-0.0341797	-0.0292969	-0.0006104	-0.0158691	0.00732422	0.0128174	0.0109863	0.00183105	-0.0244141	-0.0146484	-0.0036621	0.0183105	0.00976563	0.0201416	0.00610352	-0.0219727	0.00244141	-0.0238037	-0.0262451	0	-0.0256348	0.0201416	-0.010376	0.0463867				42.7	-0.0128174	0.0012207	-0.000610352	-0.0170898	-0.00793457	-0.012207	0.00549316	-0.010376	-0.0238037
		42.8	0.00915527	-0.0213623	0.0140381	0.020752	-0.0061035	0.0152588	-0.0378418	0.0140381	0.00366211	0.0311279	0.0128174	0.0164795	-0.0061035	-0.0042725	-0.0048828	0.0189209	0.0128174	-0.0140381	0.0134277	-0.0134277	0.010376	-0.0134277	0.0244141	-0.0036621	0.0335693	-0.0244141	0.0213623	-0.0024414	0.0115967	0.0152588	0.0195312	0.0109863	0.0152588	0.0415039				42.8	0.0170898	-0.000610352	0.00915527	0.0109863	0.0201416	0.0146484	0.00183105	-0.0201416	-0.00549316
		42.9	0.0012207	0.00854492	-0.0109863	-0.0006104	0.00549316	0.00488281	0.00976563	-0.0146484	-0.043335	-0.0109863	-0.0067139	-0.0201416	-0.0018311	0.00793457	-0.0012207	-0.0006104	0.00732422	-0.0115967	-0.0109863	0.00976563	-0.0036621	-0.0079346	0.00549316	0.00854492	-0.0213623	-0.0109863	-0.0231934	-0.0195313	0.00061035	0.0256348	-0.0305176	-0.010376	-0.0146484	0.0585938				42.9	0.0292969	-0.0152588	0.00732422	0.00427246	-0.0195312	-0.0109863	0.0164795	0.00183105	0.0164795
		43	-0.0201416	-0.0140381	0.0109863	0.0183105	-0.0146484	0.0311279	-0.0250244	-0.0042725	0.0317383	0.0152588	0.00427246	-0.0305176	-0.0201416	0.010376	-0.0054932	0.0238037	0.0134277	-0.0250244	-0.0152588	-0.0561523	0.0158691	-0.0219727	0.00427246	-0.0091553	0.0238037	0.00732422	-0.0054932	0.0183105	-0.0024414	-0.0036621	0.00915527	0.0128174	0.0164795	0.022583				43	-0.00854492	-0.012207	-0.00244141	-0.0115967	-0.0152588	-0.0213623	-0.0183105	-0.0134277	-0.0134277
		43.1	-0.0048828	0.00488281	-0.0158691	0.0012207	-0.0048828	0.00427246	-0.0189209	0.012207	-0.0317383	0.00793457	-0.0018311	0.012207	0.00305176	-0.0378418	0.00915527	-0.0085449	-0.0036621	0.0201416	-0.0109863	0.0128174	0.0134277	0.0158691	-0.0036621	0.00976563	0.0012207	-0.0201416	-0.0097656	-0.0323486	-0.0201416	0.00549316	-0.0158691	-0.0048828	-0.0146484	0.0628662				43.1	0.0231934	-0.010376	-0.00976562	0.00244141	-0.0115967	0.010376	-0.00915527	0.00427246	-0.0170898
		43.2	-0.0012207	-0.0238037	-0.0097656	0.0109863	-0.0012207	-0.0012207	-0.0073242	0.0213623	0.00915527	-0.0006104	-0.0128174	-0.0061035	0.00305176	-0.0073242	0.020752	0.0109863	0.00854492	-0.0195313	0.00976563	-0.0006104	-0.0146484	0.0012207	-0.0024414	-0.0085449	0.0140381	-0.0097656	0.00671387	0.0170898	-0.0024414	0.0195312	-0.020752	0.0134277	-0.0109863	0.0512695				43.2	0.00488281	-0.00610352	0	0.0170898	-0.0012207	-0.00854492	0.0128174	-0.0164795	-0.00305176
		43.3	0.0231934	0.0012207	0.0109863	0.0134277	-0.0195313	0.0115967	-0.012207	0.0134277	0.0012207	0.0128174	0.0372314	-0.0024414	-0.010376	0.00366211	-0.0219727	0.0256348	0.0183105	0.0128174	-0.0244141	-0.0109863	0.0177002	-0.0146484	0.00183105	0.00793457	0.00732422	-0.0085449	-0.0164795	-0.0164795	-0.0244141	0.00244141	0.0378418	0.00549316	0.0317383	0.0421143				43.3	0.0250244	-0.0012207	-0.0012207	-0.0238037	-0.0152588	0.00244141	-0.00488281	-0.010376	-0.0262451
		43.4	0.0012207	-0.0067139	-0.0054932	0.0183105	0.0012207	-0.0067139	-0.0115967	0.0427246	-0.0292969	-0.0030518	-0.0506592	-0.0073242	0.022583	-0.0177002	-0.0036621	-0.0091553	-0.0085449	0.00793457	-0.0256348	0.012207	-0.0054932	-0.0213623	0.0164795	-0.0091553	0.0152588	-0.0250244	0.00671387	-0.0085449	0.0146484	0.0170898	-0.0268555	-0.0109863	-0.0238037	0.0488281				43.4	-0.00244141	-0.0140381	-0.00793457	-0.00976562	0.0012207	0.00610352	-0.00427246	0.00549316	-0.0128174
		43.5	-0.0164795	-0.0250244	0.00549316	0.00366211	0.00366211	0.0183105	0.0012207	-0.022583	-0.0140381	0.0170898	0.0195312	0.00366211	-0.0061035	-0.0146484	-0.0006104	0.00976563	0.03479	-0.012207	0.0134277	-0.0299072	0.0341797	-0.0036621	0.0201416	0.012207	0.00610352	-0.012207	-0.0061035	0.0378418	-0.0189209	-0.0036621	0.012207	-0.0030518	0.0292969	0.0646973				43.5	0.0164795	-0.00976562	0.00854492	0.0299072	0	0.0152588	-0.0115967	-0.00732422	0.00549316
		43.6	-0.0048828	0.0177002	0.00854492	0.00976563	0.00427246	0.0158691	-0.0201416	0.0256348	0.00061035	-0.0189209	0.00915527	-0.0115967	0	0.012207	0.00732422	-0.0024414	0.00183105	-0.0097656	-0.0201416	0.0231934	-0.0048828	-0.0250244	-0.0201416	-0.0183105	-0.0030518	-0.0097656	0.0354004	-0.0085449	-0.0091553	0.0219727	-0.0061035	0.00793457	-0.0036621	0.0549316				43.6	0.00915527	0.00427246	-0.00427246	-0.000610352	-0.010376	0.0109863	0.000610352	-0.032959	-0.00976562
		43.7	0.0134277	-0.0280762	-0.012207	0.00915527	0.0134277	0.00732422	0.0158691	0.00427246	-0.0054932	0.0274658	-0.0219727	0.00793457	-0.0408936	0.00427246	-0.0073242	0	-0.0213623	-0.0018311	0.0140381	-0.0067139	0.0140381	-0.0018311	0.0250244	0.00854492	0.00366211	-0.0140381	0.00061035	0.0183105	-0.0360107	-0.022583	-0.0054932	0.00915527	-0.0335693	0.0378418				43.7	0.00915527	0.0012207	0.00366211	0.00183105	-0.0109863	-0.00854492	0.00488281	0.010376	-0.00732422
		43.8	-0.0372314	0.0183105	0.0335693	0.0299072	-0.0030518	0	-0.0274658	0.0195312	-0.0091553	-0.0085449	0.00610352	0.00427246	0.0469971	-0.0250244	0.022583	0.0286865	0.0244141	0.00610352	0.0219727	-0.0219727	0.022583	-0.0213623	-0.0061035	0.0177002	0.0183105	-0.0054932	0.00549316	0.00549316	0.00488281	0.0238037	-0.0195313	0.00305176	0.0390625	0.0537109				43.8	0.0183105	-0.00366211	0.00915527	0.0140381	0.00732422	0.0134277	-0.00427246	-0.00610352	0
		43.9	0.0250244	-0.0189209	-0.0109863	-0.0146484	0.0140381	0.0158691	-0.0024414	-0.0067139	-0.0189209	0.0268555	-0.0201416	-0.0360107	0.00915527	-0.0195313	-0.0183105	-0.0146484	0.0128174	-0.0067139	0.00061035	0.0128174	0.0140381	-0.0274658	0.0128174	-0.0115967	0.010376	-0.0085449	-0.020752	-0.0189209	-0.0396729	0.00915527	0.00976563	0.00549316	-0.0421143	0.0531006				43.9	0.0213623	-0.00915527	0.0134277	0.0109863	-0.0195312	-0.000610352	0.0286865	-0.0189209	-0.0152588
		44	0.0183105	0.0012207	-0.0048828	0.045166	-0.0024414	-0.0042725	-0.0097656	0.00793457	-0.010376	-0.0183105	-0.0085449	0.0256348	0.00610352	0.00915527	-0.0250244	0.00061035	0.00549316	0.020752	0.0152588	-0.0262451	0.00976563	0.0360107	0.0164795	0.0012207	0.00061035	-0.0048828	0.0195312	0.00549316	0.010376	-0.0036621	0.00244141	0.0268555	0.0189209	0.0274658				44	-0.00427246	0.00854492	-0.00305176	-0.0170898	0.00671387	0.00305176	-0.0140381	-0.0109863	0.0012207
		44.1	0.0134277	-0.0048828	-0.0018311	-0.020752	0.0219727	-0.0042725	0.012207	0.0140381	-0.0219727	0.0164795	0.0189209	0.00183105	0.00244141	-0.010376	0.00427246	-0.0024414	0.00244141	-0.0073242	0.00671387	-0.0079346	0.0244141	-0.0250244	-0.0115967	0.00366211	-0.0128174	-0.0280762	-0.0006104	-0.0006104	-0.0183105	0.00244141	-0.0024414	-0.0042725	0.0189209	0.0848389				44.1	0.0244141	-0.0189209	-0.00854492	0.0213623	-0.00915527	0.00366211	0.0012207	0.00305176	-0.00732422
		44.2	-0.0262451	0.0183105	-0.0134277	0.0427246	0.00915527	0.00915527	-0.0146484	0.0146484	-0.0030518	0.0012207	-0.0067139	0.00244141	0.00488281	0.012207	0.0128174	0.0195312	0.0292969	0.0146484	-0.0012207	0.00610352	0.00305176	-0.0164795	0.0280762	0.0219727	0.0146484	0.00366211	-0.0311279	0.0134277	-0.0109863	0.00671387	-0.0170898	-0.0042725	-0.0146484	0.0354004				44.2	0.0128174	0.00671387	0.00549316	-0.0115967	-0.00915527	-0.00183105	0.00854492	-0.0109863	-0.00244141
		44.3	0.010376	-0.010376	0.0268555	0.0341797	-0.032959	0.0177002	-0.0115967	-0.0109863	-0.0360107	0.0189209	-0.0262451	-0.0323486	-0.0048828	-0.0158691	-0.0311279	0.00305176	-0.0061035	-0.0067139	-0.0079346	-0.0097656	-0.0164795	0.00854492	0	-0.0073242	-0.0012207	-0.0292969	0.0213623	-0.0195313	-0.0189209	-0.0097656	0.00244141	0.0256348	0.00549316	0.0579834				44.3	0.0109863	-0.0189209	-0.0012207	-0.0115967	0.00732422	0.0177002	0.012207	-0.0164795	0.00610352
		44.4	-0.0018311	-0.0006104	-0.0085449	-0.0036621	0.0408936	-0.0140381	-0.0146484	0.0427246	0.0250244	0.0250244	0.0189209	0.00549316	0.00305176	-0.012207	0.0152588	0.00854492	0.0164795	0.00488281	-0.0006104	0.0134277	0.0170898	0.0299072	0.020752	-0.0042725	-0.0085449	0.012207	-0.0030518	0.00793457	0.00366211	0.045166	-0.0012207	0.00427246	-0.0024414	0.0518799				44.4	0.022583	-0.00305176	0.0146484	0.0360107	0.0115967	-0.0231934	-0.00854492	-0.00366211	0.00244141
		44.5	-0.0079346	0.022583	-0.0268555	0.0213623	-0.0195313	0.0146484	-0.0012207	-0.0079346	-0.0360107	-0.0323486	-0.0079346	0.00976563	0.00305176	-0.0091553	0	-0.0073242	-0.0152588	0.00793457	-0.0018311	-0.0158691	-0.0073242	0.00244141	-0.0299072	-0.0091553	0.0134277	-0.0335693	0.0189209	0.00305176	-0.0384521	-0.0109863	0.00183105	0.00549316	0.0189209	0.055542				44.5	0.012207	0.0152588	-0.00915527	-0.0115967	-0.0140381	0.00976562	0.00488281	0.00793457	-0.00549316
		44.6	-0.0128174	-0.0195313	0.0244141	0.0335693	-0.0164795	-0.0079346	-0.0036621	0.00061035	0	0.0219727	-0.0054932	-0.0183105	0.0256348	0.012207	0.00610352	-0.0201416	0.0213623	-0.0115967	0.0012207	0.0109863	0.00915527	0.00671387	0.0292969	-0.0054932	-0.0036621	-0.0213623	-0.010376	0.0158691	0.00915527	0.0439453	-0.0030518	0.0152588	0.00854492	0.0592041				44.6	0.0134277	-0.0299072	0.00854492	0.00549316	-0.00793457	-0.0128174	0.00427246	-0.0305176	-0.010376
		44.7	0.0170898	0.00244141	-0.0085449	-0.0134277	0.0213623	-0.0048828	-0.0152588	0.00305176	-0.0085449	0.0128174	0.0012207	-0.010376	0.0128174	-0.0128174	-0.0079346	0.0323486	-0.0097656	-0.0061035	-0.0067139	-0.020752	-0.0134277	0.00427246	0	0.00671387	0.0177002	-0.0158691	0.0012207	-0.0061035	-0.0378418	-0.0189209	-0.0018311	-0.0164795	0.0128174	0.0469971				44.7	0.0231934	0.0146484	0.00305176	0.00305176	-0.00366211	0.0231934	0	0.00244141	-0.00671387
		44.8	-0.020752	-0.0134277	0.0170898	0.0299072	-0.0036621	0	0.00488281	0.0170898	-0.0195313	0.00427246	0.00549316	0.00915527	-0.0219727	-0.0305176	-0.0036621	-0.0170898	0.00183105	0.00793457	0.00549316	0.00366211	0.00610352	0.0317383	-0.0146484	-0.0579834	0.0183105	0.0335693	0.0109863	0.010376	-0.0189209	0.00549316	0.010376	0.0317383	-0.0158691	0.0482178				44.8	0.00244141	-0.0158691	-0.012207	-0.00854492	0.00671387	-0.010376	0.0164795	-0.00671387	-0.010376
		44.9	0.0152588	0.0115967	-0.0030518	0.0170898	-0.0079346	-0.0012207	-0.0012207	-0.0067139	-0.020752	-0.0048828	-0.0048828	-0.0238037	0.0463867	-0.0164795	-0.0140381	-0.0061035	-0.0183105	-0.0323486	0.00488281	0.00671387	0.00183105	-0.0244141	0.0146484	0.0140381	0.00488281	-0.0042725	0.00732422	0.0189209	-0.0073242	0.0250244	-0.0146484	0.00488281	0.0183105	0.088501				44.9	0.0274658	0.0158691	-0.000610352	0.0012207	-0.00671387	0.0012207	0.00183105	-0.00976562	-0.0115967
		45	-0.0244141	-0.0140381	0.00061035	0.0311279	0.00549316	-0.0164795	-0.0286865	0.0195312	0.032959	0.0262451	0.00610352	0.0323486	-0.0134277	-0.0439453	-0.0006104	-0.0012207	-0.0067139	-0.0146484	0.0109863	-0.0250244	0.0140381	-0.0280762	0.0262451	-0.0109863	0.0115967	0.0152588	-0.0073242	-0.0286865	-0.0170898	-0.0024414	-0.0054932	0.00610352	0.00061035	0.0152588				45	0.00366211	-0.0244141	0.0146484	0.0146484	-0.00366211	-0.0109863	0.0164795	-0.00610352	-0.0238037
		45.1	0.00671387	0.00244141	-0.0024414	0.022583	0.0238037	0.00976563	-0.0079346	0.00244141	-0.0506592	-0.010376	0.00427246	-0.0128174	0.0292969	0.00244141	-0.0030518	0.00793457	0.0012207	0.0286865	0.00915527	0.00244141	0.00976563	0.0494385	0.0012207	0.0012207	-0.010376	-0.0097656	-0.0061035	0.0195312	-0.012207	-0.0006104	-0.0109863	0.0305176	0.00366211	0.0524902				45.1	0.0195312	-0.0115967	-0.010376	-0.0170898	-0.0231934	0.00915527	0.0012207	0.00366211	-0.00610352
		45.2	-0.0085449	-0.0054932	-0.0006104	0.00732422	-0.0042725	0.0128174	-0.0189209	0.00854492	0.0189209	0.0268555	-0.0109863	-0.0152588	0.00061035	0	-0.0042725	-0.0036621	-0.0048828	-0.0476074	-0.0097656	-0.0189209	0.00183105	-0.0457764	0.0219727	-0.0189209	0.00976563	-0.022583	0.0183105	0.0012207	0.0109863	0.0146484	0.010376	-0.0097656	-0.010376	0.078125				45.2	0.000610352	-0.00183105	-0.00854492	-0.000610352	-0.00488281	0.0012207	-0.00366211	-0.0201416	-0.0128174
		45.3	-0.0238037	-0.0042725	0.00366211	-0.0061035	0.020752	0.00549316	-0.0415039	0.00976563	-0.0170898	-0.0152588	0.0183105	0.0128174	-0.0012207	-0.010376	-0.0146484	-0.0061035	-0.0109863	0.00549316	0.0286865	0.0250244	0.0292969	0.00915527	-0.0061035	0.0170898	0.00305176	-0.0054932	-0.0054932	0.00488281	-0.0268555	0.00671387	-0.0140381	0.0311279	-0.0085449	0.045166				45.3	0.0189209	-0.00793457	0.0213623	-0.00671387	-0.0177002	0.00549316	0.0012207	0.010376	-0.0134277
		45.4	-0.0140381	-0.0115967	-0.0030518	0.0360107	-0.0091553	-0.0085449	0.0012207	0.0146484	0.0134277	0.0177002	-0.0097656	-0.0170898	0.0219727	-0.0042725	0.00671387	0.0250244	0.010376	-0.0439453	0.0128174	-0.0238037	-0.0048828	0.0012207	0.0335693	-0.0195313	-0.0030518	-0.0238037	-0.0158691	0.0183105	0	0.00793457	0.00244141	-0.0183105	0.0152588	0.0604248				45.4	0.0140381	-0.0134277	0.00732422	-0.00183105	-0.00488281	0.010376	0.00183105	-0.0183105	-0.00610352
		45.5	-0.0170898	-0.0024414	0.00061035	0.00244141	0.0231934	-0.0201416	-0.0164795	-0.0231934	-0.0286865	-0.0030518	-0.0048828	0.0158691	-0.012207	-0.0164795	0.0177002	0.00732422	-0.0128174	0.00427246	-0.0140381	0.0128174	-0.0140381	-0.012207	0.0158691	-0.010376	0.00671387	-0.0036621	0.00976563	-0.0018311	-0.0085449	0.00488281	-0.0238037	0.00427246	0	0.0488281				45.5	0.0274658	-0.00183105	0.0170898	0.0231934	0.0115967	0.00793457	0.00671387	-0.000610352	0.00793457
		45.6	-0.0262451	0.00732422	0.00061035	-0.0042725	-0.0054932	0.0439453	-0.0195313	0.0390625	-0.0097656	0.00305176	0.0115967	-0.0274658	-0.0128174	-0.0268555	-0.022583	0.00305176	-0.0177002	0.0140381	-0.0012207	-0.055542	0.00915527	0.0146484	0.0250244	-0.010376	0.00183105	-0.032959	0.00732422	-0.0042725	-0.0299072	0.0195312	0.00061035	-0.0006104	0.0311279	0.0592041				45.6	0.012207	-0.000610352	0.0140381	-0.0012207	-0.0158691	-0.00366211	-0.00305176	-0.00427246	-0.0183105
		45.7	-0.0006104	-0.0030518	-0.0323486	0.0366211	0.0244141	-0.0280762	0.00427246	-0.0305176	0.00915527	0.00976563	-0.0018311	0.00671387	0.0610352	-0.0042725	0.00244141	-0.0067139	-0.0036621	-0.0128174	0.0146484	0.043335	0.012207	-0.0170898	0.022583	0.00732422	-0.0012207	0.00427246	-0.0073242	0.00732422	0.0140381	0.00610352	-0.0067139	0.0109863	-0.0292969	0.0244141				45.7	0.000610352	0.00366211	0.0146484	0.010376	-0.0109863	0.00549316	0.0128174	-0.00854492	-0.00610352
		45.8	-0.0061035	-0.012207	0.0500488	-0.0238037	-0.0170898	0.00610352	-0.0036621	0.0262451	-0.0030518	-0.0134277	0.00427246	-0.0152588	0.00427246	0.0286865	-0.0024414	0.00549316	-0.0079346	-0.0030518	-0.0134277	-0.0366211	-0.0128174	0.00793457	-0.0097656	-0.0128174	-0.0012207	0.00366211	0.00671387	0.0250244	-0.0128174	-0.0238037	0.0128174	0.00305176	0.0268555	0.0817871				45.8	0.0134277	-0.0115967	0.00854492	-0.000610352	-0.0164795	0.00915527	0	-0.00244141	0.00976562
		45.9	-0.0366211	-0.0012207	-0.0512695	0.0372314	0.0280762	-0.0152588	-0.0048828	0.00854492	-0.0048828	0.010376	0.0183105	0.00793457	-0.0134277	-0.0537109	0.0134277	-0.0079346	0.0213623	0.00305176	0.00549316	0.0268555	-0.0018311	-0.0152588	0.0274658	0.0177002	0.0341797	-0.0305176	0.00976563	0.00244141	-0.0152588	0.0439453	-0.0067139	-0.0183105	0.0115967	0.0463867				45.9	0.00305176	-0.0158691	-0.0146484	-0.00366211	-0.00244141	0.00427246	0.03479	-0.00854492	-0.0164795
		46	-0.0268555	0.00305176	0.0402832	0.00793457	-0.0262451	0.010376	-0.0061035	0.00244141	-0.0152588	-0.0067139	-0.0164795	-0.0048828	0.0164795	0.00915527	-0.0030518	0.0250244	-0.0280762	-0.022583	0.0256348	-0.045166	0.0189209	-0.0073242	0.0231934	-0.0177002	-0.0164795	-0.0201416	0.00061035	0.0201416	0.0183105	0.0219727	-0.0238037	0.0378418	0.03479	0.0708008				46	0.020752	-0.00610352	-0.00488281	0.000610352	0.00366211	0.0134277	-0.00854492	0.0213623	0.00671387
		46.1	-0.0140381	-0.0158691	-0.0238037	0.00305176	0.0250244	-0.0323486	0.0244141	0.0292969	0.00305176	0.0189209	0.00427246	0.00061035	-0.0299072	-0.0164795	0.0140381	0.0115967	0.0109863	-0.0054932	-0.0311279	0.00488281	-0.0128174	-0.0042725	0.0372314	0.00549316	0.0280762	0	0.0286865	0.0128174	-0.0061035	-0.012207	0.0189209	-0.0170898	0.0115967	0.0292969				46.1	0.0109863	-0.00244141	0.00854492	0.00854492	-0.0128174	0.0177002	0.0170898	-0.00671387	-0.0109863
		46.2	-0.0036621	-0.0354004	0.0292969	0.0115967	-0.0054932	0.00915527	-0.0390625	-0.0158691	-0.0164795	0.00305176	0.0219727	0.0250244	0.010376	-0.0134277	0.010376	0.00793457	-0.0158691	-0.0268555	-0.0158691	-0.0213623	0.00976563	0.00427246	0.0012207	0.00244141	-0.0164795	0.00732422	-0.0134277	-0.0109863	-0.0128174	0.00244141	-0.0390625	0.00427246	0.00549316	0.0360107				46.2	0.0134277	-0.0134277	0.00549316	0	0.0012207	0.0201416	-0.0109863	-0.00732422	-0.00610352
		46.3	-0.0177002	0.0164795	-0.0146484	0.0164795	0.0183105	-0.0036621	0.00244141	0.0274658	-0.0030518	0.00549316	-0.0134277	-0.0097656	-0.0146484	0	0.0158691	0.0238037	-0.0024414	0.00610352	0.00976563	-0.0097656	0.00061035	-0.0146484	0.0341797	-0.0024414	0.0109863	-0.0158691	-0.0042725	0.0128174	-0.010376	0.0280762	0.0286865	-0.0012207	0.0274658	0.0860596				46.3	0.00976562	0.00427246	-0.00549316	0.000610352	-0.000610352	0.00183105	0.0158691	-0.00732422	-0.0158691
		46.4	-0.0054932	-0.0158691	0.0201416	0.0421143	-0.0213623	-0.0030518	-0.0195313	-0.0073242	0.0152588	-0.0030518	-0.0042725	0.00793457	0.0213623	-0.0158691	-0.0244141	0.0164795	-0.0073242	-0.0097656	0.00671387	-0.0262451	0.0238037	0.00488281	-0.0177002	-0.0146484	0.00793457	-0.0042725	0.00793457	0.022583	-0.0073242	0.0311279	-0.0170898	0.0195312	-0.0097656	0.0299072				46.4	0.0189209	-0.000610352	-0.00366211	-0.012207	-0.0256348	-0.00305176	-0.010376	-0.00671387	-0.0012207
		46.5	0.00610352	0.00366211	-0.0006104	0	0.0256348	0.0134277	0.00976563	0.0311279	-0.0299072	0.00915527	-0.0006104	-0.0250244	-0.0036621	0.0238037	0.00610352	0.0128174	0.00671387	-0.032959	0.00793457	0.00671387	0.00183105	-0.0201416	0.0170898	0.00488281	-0.0262451	0.00793457	0.00549316	0.00244141	-0.0006104	0.010376	0.00488281	0.00671387	-0.0024414	0.045166				46.5	0.0158691	0.00183105	-0.0164795	0.00366211	0.0115967	0.00793457	0.0219727	-0.0183105	-0.00671387
		46.6	-0.0140381	0.012207	0.0305176	0.0280762	0.00427246	-0.0006104	0.00061035	0.0183105	0.0109863	-0.0115967	0.00549316	0.0378418	0.00671387	-0.020752	-0.0006104	0.00610352	-0.0158691	0.00610352	-0.0219727	-0.0280762	0.0109863	0.0183105	0.0335693	0.0164795	0.00976563	0.0012207	-0.0042725	0.0231934	-0.0024414	0.0201416	-0.0177002	-0.0231934	0.0140381	0.067749				46.6	0.0183105	0.0012207	0.00549316	0.0140381	0.00671387	0.0128174	0.0189209	0.0213623	-0.0195312
		46.7	-0.0341797	-0.0274658	0.0140381	-0.0054932	-0.0262451	0.00854492	-0.0146484	-0.0054932	-0.020752	0.0109863	0.012207	-0.0183105	0.00976563	-0.0213623	-0.0006104	0.010376	0.0195312	-0.0170898	-0.0158691	0.00549316	0.0231934	0.00183105	-0.0054932	-0.03479	0.012207	-0.0231934	-0.0024414	-0.0079346	-0.0274658	-0.0073242	0.0140381	0.012207	-0.0036621	0.0292969				46.7	0	0.00488281	0.020752	0.00366211	-0.0213623	-0.0012207	-0.0128174	-0.0219727	0.0170898
		46.8	0.0195312	0.00305176	-0.0018311	0.0115967	0.00671387	-0.0024414	0.0146484	0.0109863	0.012207	-0.0006104	-0.0030518	0.00366211	0.0140381	0.0012207	0.00183105	0.00915527	-0.0073242	-0.0158691	0.00854492	-0.0195313	0.0109863	-0.0360107	0.0115967	0.0238037	0.012207	0.00610352	-0.0030518	0.0140381	0.0012207	0.032959	0.00488281	0	0.0189209	0.0787353				46.8	0.0189209	-0.0152588	-0.00976562	-0.0177002	0.00793457	0.0109863	0.0134277	0.00183105	-0.0299072
		46.9	-0.0091553	-0.0311279	0.0402832	0.00549316	-0.0061035	0.00915527	-0.0152588	0.00793457	-0.0354004	0.00305176	0.0109863	0.0158691	0	-0.0067139	-0.0128174	-0.0274658	-0.0030518	-0.010376	-0.0152588	0.0177002	0.0219727	0.0238037	0.0280762	-0.03479	-0.0360107	-0.032959	-0.0061035	0.0152588	-0.0067139	-0.0085449	-0.0073242	0.0189209	0.0213623	0.0427246				46.9	0.00854492	0.00671387	-0.000610352	0.00976562	0.00610352	0.00549316	-0.00549316	-0.0268555	0.00671387
		47	-0.0024414	0.0262451	-0.0085449	0.020752	0.00061035	-0.012207	-0.0219727	-0.0006104	0.0244141	0.00671387	-0.0219727	-0.012207	-0.0073242	-0.0213623	0.0146484	0.00610352	-0.0219727	-0.0439453	0.00305176	-0.0164795	-0.0177002	-0.0170898	-0.0219727	0.0201416	0.0158691	0.0146484	0.0134277	-0.0140381	-0.0091553	0.00305176	-0.0183105	-0.0030518	-0.0079346	0.0561523				47	0.0177002	-0.0152588	-0.00305176	-0.0164795	0.0170898	0.0115967	0.000610352	0.00183105	-0.00183105
		47.1	-0.0292969	-0.020752	0.0201416	0.020752	-0.0006104	0.0219727	0.0262451	0.0457764	-0.0213623	0.012207	0.0140381	0.00366211	0.010376	0.0109863	-0.0268555	0.0183105	0.0177002	0.00366211	-0.0201416	0.00549316	0.00732422	0.00732422	0.00488281	0.012207	0.0158691	-0.0158691	-0.0128174	0.0274658	-0.0134277	0.0238037	-0.0164795	-0.0115967	0.00854492	0.055542				47.1	0.00610352	-0.00732422	0.00183105	0.0012207	-0.00976562	-0.0109863	-0.00854492	-0.0170898	0.00183105
		47.2	0.0201416	0.00366211	0.00610352	0.0268555	0.0146484	-0.022583	-0.0018311	-0.0335693	-0.0115967	0.0238037	0.0109863	0.00488281	0	-0.0177002	0.0213623	0.00305176	0.0201416	-0.0177002	-0.0042725	-0.0250244	0.0146484	-0.0091553	0.020752	-0.0280762	0.00976563	-0.0146484	-0.0073242	0.00305176	0.00061035	0.00732422	-0.0024414	0.0402832	-0.0018311	0.067749				47.2	-0.00488281	-0.0115967	0.00793457	-0.00854492	0.0189209	0.0115967	-0.00793457	-0.00915527	-0.00915527
		47.3	-0.0341797	-0.0195313	0.0128174	-0.0030518	-0.0177002	-0.0085449	-0.0323486	0.0561523	-0.0067139	-0.012207	-0.0012207	-0.0244141	0.0250244	-0.0305176	0.00488281	0.020752	-0.032959	0.012207	-0.0152588	-0.0079346	0.00854492	-0.0012207	0.0219727	0.0286865	0.012207	0.00488281	-0.0109863	0.00915527	0.0012207	0.0219727	0.0170898	-0.0079346	-0.0036621	0.0469971				47.3	0.00244141	0	0	-0.000610352	0	-0.00793457	0.0292969	-0.0128174	0.00488281
		47.4	0.0244141	0.00488281	0.00610352	0.0231934	0.0183105	0.022583	0.0158691	-0.0366211	0.0238037	0.00671387	0.0164795	0.00610352	0.00854492	-0.0164795	0.0286865	-0.0006104	0.0213623	-0.0262451	-0.0097656	-0.0231934	0.0238037	-0.0042725	0.00183105	-0.0018311	-0.0268555	-0.010376	0.0146484	-0.0036621	-0.0091553	-0.0085449	-0.0256348	-0.0042725	0.0128174	0.0463867				47.4	-0.00244141	0.0195312	-0.0164795	-0.022583	0.000610352	0.0109863	0.00488281	-0.0244141	-0.0238037
		47.5	-0.0299072	-0.0146484	0	0.00305176	0.010376	-0.0140381	-0.0299072	0.0378418	-0.0158691	-0.0140381	0.00366211	-0.0115967	0.0164795	-0.0042725	0.00915527	-0.0018311	-0.0109863	-0.0115967	-0.0244141	0.0115967	-0.0128174	0.0189209	0.00671387	-0.0109863	0.0280762	-0.0158691	-0.0244141	0.00976563	0.0152588	0.0335693	0.00305176	-0.010376	0.0012207	0.0689697				47.5	0.0256348	-0.0427246	0.0128174	-0.0195312	0.00793457	-0.00854492	0.00305176	0.010376	-0.00793457
		47.6	0.00183105	-0.0012207	0.0109863	0.0177002	-0.0140381	0.00244141	0.0128174	-0.0036621	-0.010376	0.0372314	0.00854492	0.0280762	0.0372314	-0.0201416	0.00244141	0.0299072	0.00183105	-0.0158691	0.00488281	-0.0256348	0.0170898	-0.0146484	0.0158691	0.020752	-0.0152588	-0.0018311	0.0262451	-0.0158691	-0.0274658	0.0390625	0	0.0323486	-0.0140381	0.03479				47.6	0.0268555	0.0134277	-0.0115967	-0.00976562	0.00305176	0.0286865	0.0146484	-0.0109863	-0.0109863
		47.7	-0.0128174	-0.0091553	0.0201416	0.0262451	0.00183105	-0.0183105	-0.0024414	0.0164795	-0.020752	-0.0048828	0.00976563	0.00183105	-0.0183105	-0.0231934	0.00305176	-0.0012207	-0.0085449	-0.0152588	0	0.00183105	0.00671387	0.0262451	-0.0158691	-0.0201416	0.0213623	-0.0006104	-0.0323486	0.0256348	0.010376	-0.0109863	-0.0109863	-0.0073242	0.010376	0.0531006				47.7	0.0012207	-0.00549316	-0.012207	-0.00915527	-0.00732422	-0.0177002	-0.00244141	-0.0128174	-0.0012207
		47.8	-0.0183105	0.0012207	0.00793457	-0.0061035	0.00244141	-0.0079346	-0.0164795	0.00061035	0.0152588	0.00854492	0.00610352	-0.0201416	-0.0030518	0.00732422	0.012207	0.00915527	0.00427246	0.0012207	-0.0042725	-0.0048828	0.00793457	-0.0091553	0.0378418	0.0231934	0.00305176	-0.0061035	0.0189209	-0.010376	-0.0097656	0.0219727	0.00061035	-0.0042725	-0.0067139	0.0585938				47.8	0.00549316	-0.00732422	0.0158691	-0.00549316	0.0195312	0.0183105	0.00732422	-0.00488281	0.00793457
		47.9	0.00732422	0.00427246	0.0244141	0.0115967	0.00976563	-0.0030518	0.00610352	0.0274658	-0.0048828	-0.0036621	0.00854492	0.020752	-0.0231934	-0.0030518	0.00915527	0.0134277	-0.032959	-0.0201416	0.00610352	-0.0292969	0.0109863	-0.012207	-0.0170898	0.00061035	0.00549316	-0.0274658	0.00183105	0.0445557	-0.0061035	-0.0036621	-0.0164795	0.020752	-0.0189209	0.0518799				47.9	0.0170898	-0.0152588	-0.00732422	0.00610352	-0.00427246	0.00366211	0.00488281	-0.00488281	-0.00671387
		48	-0.0030518	-0.0286865	0.020752	0.0012207	-0.0292969	-0.0115967	0.00793457	0.0109863	-0.0170898	0.00793457	0.00427246	-0.0024414	0.0274658	0	0.00488281	0.00610352	0.0183105	0.00671387	0.0213623	0.010376	0.00793457	0.0115967	0.0250244	-0.010376	0.00915527	0.0231934	-0.0036621	-0.0079346	0	0.0219727	-0.0012207	-0.0012207	0.022583	0.0738525				48	0.0299072	0.000610352	-0.0134277	0.00366211	0.00976562	0.00305176	-0.0146484	0.00671387	-0.00366211
		48.1	-0.0146484	-0.022583	0.00549316	0.0323486	0.00427246	0.0195312	-0.020752	0.00854492	0.00793457	0.0109863	-0.0048828	-0.0054932	0.0250244	-0.0128174	0.00183105	-0.0146484	-0.0299072	-0.0219727	-0.0305176	-0.0079346	-0.0183105	0.00793457	0.0219727	0.0146484	0.0177002	-0.0195313	0.012207	-0.0115967	0.00488281	0.0134277	-0.012207	0.0219727	-0.0036621	0.0183105				48.1	0	-0.00610352	0.0183105	0.00976562	0.00244141	0.00610352	0.0164795	-0.00427246	-0.012207
		48.2	-0.0091553	0.0164795	0.0177002	0	-0.0152588	-0.0152588	-0.0067139	0.00061035	0.0238037	-0.0024414	-0.0042725	-0.0012207	-0.0097656	0.0012207	0.0244141	-0.0042725	0.0323486	0.0140381	0.012207	0.00305176	0.0299072	-0.0109863	-0.0006104	0.0140381	-0.0146484	-0.0164795	0.00793457	0.0268555	-0.0054932	0.0177002	-0.012207	-0.0036621	-0.0183105	0.078125				48.2	0.000610352	-0.0115967	-0.00732422	-0.0140381	0.0213623	0.0305176	-0.000610352	-0.00793457	-0.00244141
		48.3	-0.0274658	-0.0238037	-0.0030518	-0.0024414	0.00915527	0.0170898	0	-0.0177002	-0.0170898	-0.0030518	0.0280762	0	0.0109863	-0.0152588	-0.0024414	-0.0042725	-0.0201416	-0.0195313	-0.0128174	-0.0097656	-0.0213623	-0.0219727	0.00061035	-0.0244141	0.0115967	0.00488281	0.00244141	0.00366211	-0.0085449	0.0189209	0.0146484	0.0213623	0.03479	0.0427246				48.3	0.0268555	-0.00610352	-0.0109863	-0.012207	-0.00305176	-0.00976562	-0.0146484	0.00488281	-0.00732422
		48.4	0.00305176	0.00244141	0.0372314	0.0231934	0.00976563	-0.0158691	-0.0109863	-0.0128174	0.00244141	0.0317383	-0.0067139	0.00732422	0.00732422	-0.0085449	0.00976563	-0.0158691	0.00549316	-0.0012207	0.0012207	0.00732422	0.012207	0.0134277	-0.0048828	0.0231934	0.00305176	-0.0286865	-0.0024414	0.0134277	0.00305176	0.0219727	-0.0140381	-0.0091553	-0.0494385	0.0592041				48.4	0.0164795	0.00671387	0.000610352	0.00610352	-0.0195312	0.0274658	0.00305176	-0.0115967	-0.0189209
		48.5	-0.0390625	-0.0109863	-0.0085449	-0.0036621	-0.0018311	0.0164795	-0.0079346	0.0012207	-0.0140381	-0.0164795	0.00854492	-0.0177002	0.00671387	-0.0024414	0.0134277	0.00549316	0.0280762	-0.0158691	0.00305176	-0.0177002	-0.0085449	-0.0238037	0.0195312	-0.0439453	0.0274658	-0.0158691	0.0268555	0.00732422	-0.0109863	0.0177002	0.00610352	0.0170898	0.00671387	0.0506592				48.5	0.012207	-0.0213623	0.00549316	-0.0231934	0.00488281	-0.0158691	-0.00732422	-0.012207	0.00488281
		48.6	0.00244141	-0.0170898	0.0189209	0.00366211	0.00305176	-0.0012207	-0.0073242	-0.0006104	-0.010376	0.0109863	0.00183105	0.0109863	-0.0030518	-0.0158691	0.00061035	-0.0042725	-0.0115967	-0.0097656	-0.0079346	-0.0396729	-0.0048828	-0.0341797	0.0280762	0.00793457	-0.0146484	0.00549316	-0.0091553	-0.0006104	-0.0012207	0.0244141	-0.0006104	0.0244141	-0.0189209	0.0665283				48.6	0.0250244	-0.00854492	0.00366211	0.00366211	-0.00244141	-0.00366211	0.0244141	0.00183105	-0.0280762
		48.7	-0.0354004	-0.0079346	-0.0006104	0.0109863	-0.0109863	0.0280762	-0.0262451	-0.0140381	-0.010376	0.0177002	0.00427246	-0.0085449	0.00976563	-0.0134277	0.0231934	0.00732422	-0.0109863	-0.0140381	0.0158691	-0.0091553	0.00610352	0.00793457	0.00488281	0.0256348	0.0128174	-0.0067139	0.0280762	-0.0085449	-0.0091553	0.00915527	-0.0073242	-0.012207	0.00427246	0.043335				48.7	0.0115967	-0.0213623	-0.00610352	-0.00305176	-0.00183105	0.0244141	-0.0177002	0.0158691	-0.00549316
		48.8	-0.0183105	0.00305176	0.0183105	0.012207	0.0152588	-0.0134277	0.0323486	0.0012207	0.0189209	0.00549316	-0.0018311	0.00549316	0.00793457	-0.0152588	0.00854492	0.00244141	0.0189209	-0.0109863	-0.0012207	-0.0189209	0.0231934	-0.0311279	0.00793457	-0.0286865	0.0244141	0.00671387	-0.0067139	0.012207	0.00183105	0.0268555	0.00488281	0.0286865	-0.0006104	0.0463867				48.8	0.00854492	0.0012207	0.0177002	-0.00549316	0.0219727	-0.00915527	0.0164795	-0.000610352	0.0134277
		48.9	-0.0061035	-0.0115967	-0.0073242	0.0311279	-0.0085449	-0.0109863	-0.0390625	-0.0024414	-0.0256348	0.0195312	-0.0189209	0.0183105	0.00366211	0.00793457	0.00183105	-0.0164795	-0.0048828	0.00183105	-0.0219727	-0.0170898	-0.0012207	0.0201416	-0.0048828	-0.0048828	0.00366211	-0.0054932	-0.0128174	0.00427246	0.0012207	0.0219727	-0.0280762	-0.0097656	0.00488281	0.0769043				48.9	0.0164795	-0.00366211	-0.0292969	0.0170898	-0.0189209	0.0177002	0.0109863	-0.0158691	-0.00915527
		49	-0.0189209	0.0152588	0.00854492	-0.0140381	-0.0061035	0.0115967	0.0463867	0.0164795	0.0146484	-0.0048828	0.0219727	-0.0006104	-0.0085449	-0.0189209	0.020752	0.00610352	-0.0305176	-0.0158691	0.0012207	0.0012207	0.0183105	0.00793457	0.0311279	-0.0134277	0.00061035	-0.0146484	0.0427246	-0.0115967	-0.0115967	0.00488281	0.0213623	0.0335693	-0.0109863	0.0567627				49	0.0115967	0	-0.00732422	0.00244141	0.0238037	0.022583	0.00671387	0.00549316	0.0115967
		49.1	-0.010376	0.0109863	0.0128174	0.0323486	0.0183105	0.0146484	-0.0201416	-0.0335693	-0.0018311	0.0158691	0.0012207	-0.0097656	0.00366211	0.00549316	0.00061035	0.00427246	0.00366211	-0.010376	-0.0018311	0.00244141	0	-0.012207	0.0012207	-0.0048828	0.022583	0.0109863	-0.0183105	0.0354004	0.00366211	0.0256348	-0.0030518	0.010376	0.0164795	0.0445557				49.1	0.0134277	-0.00488281	-0.0109863	0.0231934	-0.0134277	0.0109863	-0.00610352	-0.00244141	-0.0152588
		49.2	-0.0274658	-0.0274658	-0.0280762	0.0177002	-0.0036621	0.0323486	-0.0085449	-0.0183105	-0.0024414	0.00671387	0.00732422	-0.0036621	0.0164795	-0.0335693	-0.0109863	-0.0323486	-0.0012207	-0.0164795	0.00610352	-0.0183105	-0.0006104	-0.0048828	0.00305176	0.00366211	-0.0140381	-0.0201416	0.0378418	-0.0268555	-0.0219727	0.00305176	-0.0189209	0.0280762	0.00610352	0.0726318				49.2	0.0177002	-0.00427246	0.010376	-0.0183105	0.00244141	-0.000610352	-0.00549316	0.0012207	-0.0140381
		49.3	-0.0012207	0.00915527	0.0195312	-0.0054932	-0.0006104	-0.0042725	0.00305176	0.00305176	-0.0054932	0.0158691	-0.0250244	0.00183105	0.0012207	-0.0079346	0.0299072	0.0610352	0.0109863	0.00305176	-0.012207	0.0140381	0.0177002	0.0158691	0.0170898	0.00976563	0.00305176	-0.0061035	-0.0177002	0.0231934	0.0280762	0.0244141	-0.0256348	-0.0036621	0.00183105	0.043335				49.3	0.00183105	-0.00915527	0.012207	0.010376	0.0140381	0.0128174	-0.0115967	-0.00610352	0.00427246
		49.4	-0.0268555	-0.0146484	-0.0195313	0.0158691	0.00366211	-0.0073242	0.00183105	0.0195312	0.0170898	0.022583	0.0354004	-0.0189209	-0.0274658	-0.010376	-0.0042725	-0.0274658	-0.0061035	-0.0134277	0.0250244	-0.0213623	-0.0048828	-0.0085449	0.0305176	-0.0372314	0.0146484	0.0170898	0.0152588	0.010376	-0.0067139	0.00793457	0.0292969	-0.0067139	0	0.0469971				49.4	0.0268555	-0.0134277	0.00549316	-0.00183105	-0.00610352	0.012207	-0.00305176	0.0152588	-0.022583
		49.5	-0.0067139	-0.0311279	0.032959	0.00183105	-0.0091553	0.0305176	0.00061035	-0.0146484	-0.0183105	-0.0030518	-0.0109863	-0.0140381	0.0250244	0.0213623	0.00854492	0.00366211	-0.0061035	-0.0256348	-0.012207	0.00610352	0.00366211	0.0244141	-0.012207	0.0408936	0.0305176	-0.0421143	-0.0048828	0.00183105	-0.0189209	-0.0012207	-0.0061035	0.0213623	0.00732422	0.0622559				49.5	-0.000610352	0.0256348	-0.00793457	-0.0189209	0.00244141	0.00305176	0.00183105	0.00549316	0.0311279
		49.6	0.0195312	0.0323486	-0.0152588	0.0115967	0.00183105	0.0012207	-0.0408936	-0.0006104	-0.0018311	0.0262451	-0.0012207	0.010376	0.00671387	-0.0146484	0.0299072	0.00244141	0.00854492	0.0158691	0.0250244	-0.010376	0.00549316	-0.0048828	0.0280762	-0.03479	-0.0152588	0.0164795	0.022583	0.0195312	-0.0030518	0.032959	-0.0073242	-0.0213623	0	0.0585938				49.6	-0.0012207	-0.00793457	0.0134277	0.00610352	0.00732422	0.0152588	-0.00488281	-0.010376	-0.0195312
		49.7	-0.0439453	-0.0390625	0.00610352	0.0494385	0.0146484	0.0146484	0.0146484	0.0201416	-0.010376	0.0012207	0.0262451	0.00061035	0.00976563	-0.0231934	0.00244141	0.0268555	0.0189209	-0.0097656	0.00488281	-0.0372314	-0.0067139	-0.0146484	0.0292969	0.0109863	0.0256348	-0.0256348	-0.0256348	-0.0012207	-0.0073242	0.0109863	-0.0030518	0.00427246	0.00305176	0.0598144				49.7	0.0360107	-0.00366211	0.000610352	-0.00366211	-0.0268555	0.00183105	0.0177002	-0.00610352	0
		49.8	0.00061035	-0.0054932	-0.0036621	-0.032959	-0.0177002	0.00244141	-0.0274658	-0.0061035	0.00610352	0.0177002	-0.012207	-0.0018311	0.00610352	-0.0134277	-0.0079346	-0.0036621	-0.0158691	-0.0311279	0.0500488	0.0170898	0.0231934	0.0128174	-0.0030518	-0.020752	-0.0231934	0.00610352	0	0.00305176	-0.0079346	0.0231934	-0.0085449	0.00610352	0.03479	0.0616455				49.8	0.000610352	-0.00610352	-0.00366211	0.00854492	0.0250244	-0.00671387	0.000610352	-0.00671387	-0.0109863
[truncated: 501 more rows]
[truncated: 25 more columns]

## Sheet: Figure 7F
WT	2022_05_28CA_0009.abf	-120	600	-0.0402832			2022_05_28CA_0013.abf	1	600	-0.0238037			2022_06_25CA_0007.abf	1	600	-0.022583			2022_06_25CA_0010.abf	1	600	-0.0256348			2022_06_25CA_0013.abf	1	600	-0.0311279								2,3,6F Phe	2022_05_28CA_0002.abf	-120	600	-0.020752			2022_05_28CA_0015.abf	1	600	-0.0262451			2022_06_25CA_0000.abf
[truncated: 28 more rows]
[truncated: 46 more columns]

## Sheet: Figure 7G
WT	2022_05_28CA_0010.abf	-150	0	-7.08862	1.00009			2022_05_28CA_0014.abf	1	0	-17.7826	1.00003		2022_06_25CA_0008.abf	-150	0	-9.27795	1.0001		2022_06_25CA_0011.abf	-150	0	-10.0684	1.00004		2022_06_25CA_0014.abf	-150	0	-5.09705	1.00001		-150	1.00005	3.97542e-05	1.77786e-05		236F	2022_05_28CA_0001.abf	-150	0	-4.01855	0.95362		2022_05_28CA_0016.abf	1	0	-11.2115	1.00014
[truncated: 29 more rows]
[truncated: 56 more columns]

[truncated: 2 more sheets: Supplemental Figure 2, Supplemental Figure 3]
